# Supplementary material for: Breast Cancer Cells Reprogram the Oncogenic lncRNAs/mRNAs Coexpression Networks in Three-Dimensional Microenvironment
Source: Cells. 2022 Nov 1;11(21):3458. doi: 10.3390/cells11213458 (PMC9656377; doi:10.3390/cells11213458)
Supplement: Supplementary file 1 [file cells-11-03458-s001.zip]

Archive with 1 entries (1 files):
- cells-1972279-supplementary.xlsx
