# Supplementary material for: Breast Cancer Cells Reprogram the Oncogenic lncRNAs/mRNAs Coexpression Networks in Three-Dimensional Microenvironment
Source: Cells. 2022 Nov 1;11(21):3458. doi: 10.3390/cells11213458 (PMC9656377; doi:10.3390/cells11213458)
Supplement: Supplementary file 1 [file cells-11-03458-s001.zip › cells-1972279-supplementary.xlsx]

## Sheet: Supplementary S1 
Up-regulated lncRNAs	Up-regulated mRNAs	R value	P-Val		Down-regulated lncRNAs	Down-regulated mRNAs	R value	P-Val
RP11-20F24.2	SERPINA1	0.999018	0.0063956		XIST	SURF4	-0.999797	1.40019e-05
RP11-20F24.2	KLK12	0.999135	0.000525619		XIST	YBX1P10	-0.999986	0.000715648
RP11-20F24.2	MYO19	0.999135	0.000245761		XIST	FPGS	-0.999658	0.00203085
RP11-20F24.2	ERBB4	0.999377	0.000874358		XIST	PNPLA2	-0.999103	0.000105791
RP11-20F24.2	NETO2	0.999878	0.0101458		XIST	ATP5L2	-0.999021	0.000246017
RP11-20F24.2	PTPRM	0.999975	0.00440459		XIST	HDAC1	-0.999797	0.000158587
RP11-20F24.2	SKP1P1	0.999479	0.00125893		XIST	MRPS27	-0.999103	0.004634
RP11-20F24.2	BDH1	0.999329	0.0013853		XIST	MYDGF	-0.99999	0.000254006
RP11-20F24.2	NLGN4X	0.999047	0.000306807		XIST	ATP5EP2	-0.999512	0.000813292
RP11-20F24.2	PIP5K1B	0.99996	0.0120866		XIST	NOL10	-0.999897	0.00101106
RP11-20F24.2	PPME1	0.999983	0.000491673		XIST	RPSAP40	-0.999984	0.00143394
RP11-20F24.2	PDK2	0.999998	0.00194296		XIST	PGAP2	-0.999998	0.00175954
RP11-20F24.2	BBS10	0.999135	0.00457411		XIST	DFFB	-0.999462	0.00117787
RP11-20F24.2	MYB	0.999924	0.000636492		XIST	IGFL1	-0.999549	0.00244468
RP11-20F24.2	STYX	0.999329	0.00724732		XIST	COQ10A	-0.999689	0.000913601
RP11-20F24.2	CHN1	0.999811	0.00260613		XIST	CDK8	-0.999291	0.0147795
RP11-20F24.2	SETP3	0.999671	0.000390229		XIST	CLPP	-0.999046	0.00356426
RP11-20F24.2	VN1R34P	0.999658	0.0227914		XIST	NT5DC3	-0.999952	0.00731077
RP11-20F24.2	ELMOD2	0.999609	0.0036835		XIST	WDR4	-0.999999	0.00311764
RP11-20F24.2	TBC1D3K	0.99996	0.000725339		XIST	VEGFC	-0.999922	0.00134306
RP11-20F24.2	HEY2	0.999983	0.0063956		XIST	RRAS2	-0.999527	0.00977992
RP11-20F24.2	SDC2	0.999456	0.000525619		XIST	DSCR3	-0.999103	0.0106485
RP11-20F24.2	CMBL	0.999998	0.000245761		XIST	PLBD2	-0.999797	0.00854795
RP11-20F24.2	MEGF9	0.992975	0.000874358		XIST	OVOL1	-0.999876	0.000691072
RP11-20F24.2	KAT7	0.999479	0.0101458		XIST	DAP3	-0.999431	0.00061439
RP11-20F24.2	NRK	0.999963	0.0150018		XIST	AKAP2	-0.999126	0.00249715
RP11-20F24.2	TRIQK	0.999518	0.000136936		XIST	ANXA6	-0.999462	3.54519e-05
RP11-20F24.2	SAMD13	0.999671	0.000725339		XIST	NT5DC2	-0.999205	9.81291e-05
RP11-20F24.2	CCDC14	5.55375e+06	-0.994805		XIST	CMTM8	-0.999036	6.02101e-07
RP11-20F24.2	GTF2IRD2P1	6.95175e-06	-0.999111		XIST	KAT2B	-0.999977	3.57782e-06
RP11-20F24.2	SLC25A36	1.39528e+06	-0.999446		XIST	CDC25B	-0.999856	4.77651e-05
RP11-20F24.2	SLC35B1	8.92151e+06	-0.999356		XIST	TOR1AIP1	-0.999527	4.41261e-05
RP11-20F24.2	SNF8	7.96981e+06	-0.984449		XIST	GLB1L2	-0.999797	3.17281e-05
RP11-20F24.2	ZNF100	7.01612e+06	-0.998538		XIST	PIGB	-0.999902	4.3719e-06
RP11-20F24.2	ZNF136	9.79932e-06	-0.970519		XIST	BMP3	-0.999959	6.31414e-05
RP11-20F24.2	ZNF160	4.28093e-05	-0.999131		XIST	SCIN	-0.999999	0.000165513
RP11-20F24.2	ZNF264	4.94381e+06	-0.995871		XIST	CLDN1	-0.999856	1.75639e-05
RP11-20F24.2	ZNF302	3.83494e+06	-0.993202		LINC00328	SIKE1	-1	3.17089e-05
RP11-20F24.2	ZNF415	4.39747e+07	-0.998902		LINC00328	ACTR6	-0.999522	2.22762e-05
RP11-20F24.2	ZNF490	1.80854e+07	-0.999735		LINC00328	SPATA5	-0.999766	8.6916e-05
RP11-20F24.2	ZNF564	3.81906e-05	-0.998716		LINC00328	CLN6	-0.999536	0.00040398
RP11-20F24.2	ZNF700	2.91854e+06	-0.999705		LINC00328	WDR41	-0.99998	0.0015966
RP11-20F24.2	ZNF708	4.18615e+07	-0.99705		LINC00328	N4BP3	-0.999885	0.000321919
RP11-20F24.2	ZNF713	1.67139e+06	-0.998505		LINC00328	LRRC8B	-0.999994	0.00247228
RP11-20F24.2	ZNF763	1.89645e+06	-0.997379		LINC00328	DNAJC9	-0.999992	6.54962e-05
RP11-20F24.2	ZNF791	3.22638e+06	-0.995968		LINC00328	FZD6	-0.999227	7.31796e-05
RP11-20F24.2	AP1G1	0.000118095	-0.996028		LINC00328	ALG1L15P	-0.999631	0.020002
RP11-20F24.2	DYM	1.34093e-05	-0.999885		LINC00328	VDR	-0.999999	0.000327071
RP11-20F24.2	KLHL15	1.1125e+06	-0.96808		LINC00328	CBR3	-0.999227	0.0101028
RP11-20F24.2	OSGIN1	4.1562e+07	-0.993586		LINC00328	EVI5	-0.999123	0.00340336
RP11-20F24.2	PCDHB10	0.000143265	-0.997666		LINC00328	MEIS3P1	-0.999963	0.000316453
RP11-20F24.2	PCDHB14	0.000126529	-0.998787		LINC00328	NUFIP2	-0.99966	3.38451e-05
RP11-20F24.2	PCDHB4	0.000126529	-0.998787		LINC00328	KAT6B	-0.999152	7.93798e-06
RP11-20F24.2	PCDHB6	1.1733e-05	-0.999161		LINC00328	TTC9	-0.999992	8.20503e-06
RP11-20F24.2	SORBS2	0.999054	1.10518e-05		LINC00328	CTPS1	-0.999736	4.05194e-05
RP11-20F24.2	TBX2	0.999959	3.06683e-05		LINC00328	MECOM	-0.999374	1.02276e-05
RP11-20F24.2	TEX9	0.999973	3.33719e-05		LINC00328	PDE5A	-0.999939	0.000162628
RP11-20F24.2	SMARCA2	0.999963	2.90269e-06		LINC00328	NBN	-0.999983	0.00149481
RP11-20F24.2	MRPL27	0.999825	4.32412e-05		LINC00328	WWC2	-0.999336	0.000155536
RP11-20F24.2	NEO1	0.999991	0.000104688		LINC00328	IGFBP7	-0.999847	0.000250418
RP11-20F24.2	PHB	0.999975	3.81462e-05		LINC00328	PLTP	-0.999152	4.24489e-05
RP11-20F24.2	PPP1R9B	0.999484	3.45334e-05		LINC00328	CDH1	-0.999973	0.000144361
RP11-20F24.2	CIRBP	0.999424	0.000226425		LINC00152	PLOD1	-1	0.000400332
RP11-20F24.2	EPN3	0.999519	5.69031e-07		LINC00152	GSTZ1	-0.999518	0.00206656
RP11-20F24.2	EVL	0.999386	0.000309966		LINC00152	SFXN1	-0.999829	0.00207623
RP11-20F24.2	FOXA1	0.999597	2.34836e-05		LINC00152	STUB1	-0.999963	0.000651093
RP11-20F24.2	ANKFN1	0.999969	5.90021e-05		LINC00152	ARMC10P1	-0.999803	5.21527e-05
RP11-20F24.2	PIP4K2D	0.999811	0.000144658		LINC00152	BFSP1	-0.999332	0.010734
RP11-20F24.2	CCDC146	0.999937	0.000158263		LINC00152	LTV1	-0.999614	0.000134011
THRA1/BTR	PDLIM3	0.999522	0.000538777		LINC00152	IDH3A	-0.999841	0.000498626
THRA1/BTR	NPEPPS	0.999945	8.84165e-05		LINC00152	MR1	-0.999991	0.00184585
THRA1/BTR	IPO5P1	0.999432	0.000554401		LINC00152	CTAG1B	-0.999943	0.000202535
THRA1/BTR	SBK1	1	3.26966e-05		LINC00152	BCS1L	-0.999773	0.00557188
THRA1/BTR	TUSC8	0.999394	0.00210072		LINC00152	RARA	-0.999366	0.0109836
THRA1/BTR	ARL3	0.99966	6.76429e-05		LINC00152	RALB	-0.999292	0.0131836
THRA1/BTR	CXCL14	0.999857	0.000909665		LINC00152	LIMA1	-0.999985	0.00130685
THRA1/BTR	KANSL1L	0.999886	0.000219323		LINC00152	AHCY	-0.999498	0.0054137
THRA1/BTR	MAT1A	0.999986	0.00750431		LINC00152	CMIP	-0.99926	0.002229
THRA1/BTR	HOXC9	0.999549	0.0165529		LINC00152	IL13RA1	-0.999205	0.00237807
THRA1/BTR	PCM1	0.999652	0.0162335		LINC00152	MTM1	-1	0.000870413
THRA1/BTR	TLE3	0.999923	0.0110183		LINC00152	ADAMTS17	-0.999792	0.0027199
THRA1/BTR	DRAIC	0.999652	0.000369152		LINC00152	ATOX1	-0.99999	0.000660283
THRA1/BTR	MORF4L1	0.999652	0.00253138		LINC00152	MTAP	-0.999878	0.000132917
THRA1/BTR	TMSB4XP2	0.999964	0.000765686		LINC00152	STAT6	-0.999812	6.51224e-07
THRA1/BTR	RARS2	0.999995	0.00267006		LINC00152	GPATCH4	-0.999614	5.90318e-05
THRA1/BTR	KCNQ5	0.999829	0.000241621		LINC00152	DLEU1	-0.999456	0.000126315
THRA1/BTR	SMO	0.99929	0.00053255		LINC00152	NHSL1	-0.999643	2.49848e-05
THRA1/BTR	ANKAR	0.999914	0.000180225		LINC00152	SLPI	-0.999792	0.000171299
THRA1/BTR	KCNK15	1	0.00310528		LINC00152	EPS15	-0.999711	0.000182757
THRA1/BTR	COX8A	0.999455	0.0127633		LINC00152	PROM2	-0.999901	5.90432e-05
THRA1/BTR	TCEA1	0.999832	0.00599319		LINC00152	KCNC4	-0.999735	1.65762e-06
THRA1/BTR	APOBEC3F	0.99949	0.000750781		LINC00152	INPP5A	-0.999394	4.56403e-05
THRA1/BTR	HIF1A	0.999857	0.00177169		LINC00152	RCAN1	-0.999926	6.46497e-06
THRA1/BTR	SDHAF4	0.999857	0.00286929		LINC00152	EFNA1	-0.999631	5.92865e-05
THRA1/BTR	GOLGA7	0.999413	0.0162335		LINC00152	CMAHP	-1	6.80091e-08
THRA1/BTR	TMSB4X	0.999986	0.000909665		LINC00152	EPB41L1	-0.999977	4.30421e-05
THRA1/BTR	COLEC12	0.999549	0.00177169		MIR4435-2HG	TPM2	-0.999071	0.00162509
THRA1/BTR	NME4	0.999652	0.0013853		MIR4435-2HG	GLRXP	-0.999486	0.000287275
THRA1/BTR	TBX3	0.999923	6.76429e-05		MIR4435-2HG	EHD2	-1	0.000767609
THRA1/BTR	NAALADL2	0.999652	0.0162335		MIR4435-2HG	TPP1	-0.99996	0.000472164
THRA1/BTR	OXCT1	0.999995	0.00053255		MIR4435-2HG	TICAM1	-0.999486	0.000155737
THRA1/BTR	TRIM37	0.999829	0.000180225		MIR4435-2HG	DAGLB	-0.999486	0.000373207
THRA1/BTR	H2AFY2	0.999832	0.0127633		MIR4435-2HG	ATAD3B	-0.999071	3.17527e-05
THRA1/BTR	GPX1	0.999857	0.0162335		MIR4435-2HG	DUSP5	-1	0.00269182
THRA1/BTR	PIK3R1	0.999965	0.000233921		MIR4435-2HG	CLTA	-0.999559	0.000145501
RP11-206M11.7	TMEM150C	0.999902	1.37418e-06		MIR4435-2HG	MGST2	-0.99996	0.00010404
RP11-206M11.7	DPYSL5	0.999776	0.000280921		MIR4435-2HG	STAG3L1	-0.999941	0.000317558
RP11-206M11.7	NEDD4L	0.99985	9.79932e-06		MIR4435-2HG	H3F3B	-0.999559	0.000115245
RP11-206M11.7	MERTK	0.999264	5.67776e-05		MIR4435-2HG	B4GALT5	-0.999997	0.000821928
RP11-206M11.7	SHANK2	0.99926	0.00229758		MIR4435-2HG	APP	-0.999486	0.00389613
RP11-206M11.7	EFNB2	0.99994	8.82333e-05		MIR4435-2HG	SULT1A2	-0.999486	0.00436454
RP11-206M11.7	PIAS2	0.999983	0.00400105		MIR4435-2HG	PEX1	-0.999486	0.0122857
RP11-206M11.7	ANKRD12	0.999999	0.000173925		MIR4435-2HG	PCNT	-0.999486	0.0846706
RP11-206M11.7	SETX	0.999711	0.000923375		MIR4435-2HG	GLA	-0.999948	0.000806873
RP11-206M11.7	TPBG	0.99926	0.00073041		MIR4435-2HG	DAPK1	-0.999559	0.000944279
RP11-206M11.7	RGS5	0.999176	0.00103225		MIR4435-2HG	RMDN3	-0.999486	0.00116811
RP11-206M11.7	F8A2	0.999816	0.0006171		MIR4435-2HG	RASA3	-0.999013	0.00262868
RP11-206M11.7	AP4S1	0.999019	0.000694608		MIR4435-2HG	POLR2E	-0.999486	0.00114162
RP11-206M11.7	NBR1	0.999759	0.000736845		MIR4435-2HG	PNP	-0.999924	8.14903e-05
RP11-206M11.7	GTF2H2	0.999224	1.40799e-05		MIR4435-2HG	CITED4	-0.999486	0.0175185
RP11-206M11.7	RAB6A	0.999983	0.0407549		MIR4435-2HG	LHPP	-0.999488	2.36526e-05
RP11-206M11.7	TRMT5	0.999264	0.000225719		MIR4435-2HG	ARF5	-0.999995	0.000149168
RP11-206M11.7	OR1H1P	0.999447	0.00141006		MIR4435-2HG	LGMN	-0.999958	3.01927e-07
RP11-206M11.7	RFFL	0.999436	0.0149084		MIR4435-2HG	ERP44	-0.999486	7.36829e-05
RP11-206M11.7	PAG1	0.999673	0.0144325		MIR4435-2HG	UGGT2	-0.999718	6.90197e-06
RP11-206M11.7	TNFSF10	0.999196	0.00141006		MIR4435-2HG	DUXAP8	-0.999486	5.57938e-06
RP11-206M11.7	PSMB3	0.999776	2.29691e-05		MIR4435-2HG	NT5C3B	-0.999488	1.80887e-06
RP11-206M11.7	TRIM37	0.99994	0.00400105		MIR4435-2HG	BMPR1B	-0.999486	0.00103541
RP11-206M11.7	CST3	0.999664	2.29691e-05		MIR4435-2HG	TRAM1	-0.999999	0.000513531
RP11-206M11.7	SIAH2	0.999196	2.0974e-05		MIR4435-2HG	NR4A3	-0.999486	6.07365e-06
RP11-206M11.7	PCDHB9	1	0.000332137		MIR4435-2HG	DDAH1	-0.999973	0.000114279
RP11-206M11.7	PDGFA	1	0.000454908		MIR4435-2HG	MSL1	-0.999984	0.000456624
RP11-206M11.7	PLCB1	0.999387	0.00150655		MIR4435-2HG	RASAL2	-0.999808	2.12962e-05
RP11-206M11.7	POF1B	0.999824	0.000443978		NUDT19-DT	OSTC	-0.999064	0.000319278
RP11-206M11.7	PSMD7	0.999941	0.000361663		NUDT19-DT	DNAJA3	-0.999974	0.00119603
RP11-206M11.7	RNF43	0.999561	0.000277903		NUDT19-DT	WFS1	-0.999476	0.0120301
RP11-206M11.7	SIAH1	0.999811	0.000144658		NUDT19-DT	KXD1	-0.99999	0.0024383
RP11-206M11.7	SUSD3	0.999988	0.000442113		NUDT19-DT	OSGEPL1	-0.999958	0.001615
RP11-206M11.7	SYTL2	0.999988	0.000345507		NUDT19-DT	PGRMC2	-0.99925	0.00157444
RP11-206M11.7	TBX2	0.999998	0.000834843		NUDT19-DT	KBTBD8	-0.999991	2.73927e-05
RP11-206M11.7	TRIM36	1	6.79687e-05		NUDT19-DT	NDFIP2	-0.999563	0.000211543
RP11-206M11.7	ZADH2	0.999795	0.00367422		NUDT19-DT	TFB1M	-0.999333	0.000239142
RP11-206M11.7	LASP1	0.999566	0.00124231		NUDT19-DT	EPHB6	-1	0.00567458
RP11-206M11.7	LRRC26	0.999264	0.000313782		NUDT19-DT	CD81	-0.99925	0.00133376
RP11-206M11.7	MVD	0.999994	0.00125114		NUDT19-DT	PLA2R1	-0.999842	0.00236851
RP11-206M11.7	DYNC1LI2	0.999645	0.000125352		NUDT19-DT	PIGT	-0.999225	3.13863e-05
RP11-206M11.7	E2F5	0.999016	0.000233208		NUDT19-DT	PLEKHF1	-0.999263	0.000616873
RP11-206M11.7	FAM83B	0.999919	0.000217226		NUDT19-DT	IFRD2	-0.999999	3.17178e-05
RP11-206M11.7	FGF12	0.999998	3.38455e-05		NUDT19-DT	BAIAP2L1	-0.999207	0.00010415
RP11-206M11.7	BCAR1	0.999687	0.000698023		NUDT19-DT	CITED2	-0.999352	0.000467968
RP11-206M11.7	CEACAM7	0.999645	0.000691196		NUDT19-DT	SUSD2	-0.999812	0.000610363
RP11-206M11.7	AP1G1	0.999645	0.000174004		NUDT19-DT	TCN1	-0.999389	0.000179147
RP11-206M11.7	CLUL1	0.999392	0.00431006		LINC00857	VMA21	-0.999943	0.00218432
RP11-206M11.7	CXCL14	0.999971	0.000148843		LINC00489	RAC2	-0.999963	0.000941836
RP11-206M11.7	ABCC11	0.999712	0.000613614		LINC00857	PLOD1	-0.99926	0.000279557
RP11-206M11.7	ALDH3B2	0.999958	0.000107991		LINC00857	STOM	-0.999878	9.53664e-05
CTD-2566J3.1	NAAA	0.999899	0.000842184		LINC00857	STUB1	-0.999554	2.5522e-05
CTD-2566J3.1	OR1J4	0.999628	2.3708e-05		LINC00857	ARMC10P1	-0.999827	0.000125968
CTD-2566J3.1	PRR4	0.999628	0.000298528		LINC00857	PLXNB1	-0.999878	0.000368094
CTD-2566J3.1	SCARNA5	0.999994	0.00250643		LINC00489	RAP1GDS1	-0.999555	0.000138348
CTD-2566J3.1	PSMC6	0.999814	0.00656308		LINC00857	BFSP1	-0.999998	0.00245169
CTD-2566J3.1	ABCC11	0.99936	0.000719624		LINC00489	LHX9	-0.999788	0.00408407
CTD-2566J3.1	AR	0.99989	0.00598317		LINC00857	LTV1	-0.999943	8.53343e-05
CTD-2566J3.1	BHLHE41	0.999146	0.00939057		LINC00857	IDH3A	-0.999787	0.000251488
CTD-2566J3.1	CATSPERB	0.99926	0.0158653		LINC00857	MAL2	-0.999958	0.000256281
CTD-2566J3.1	CLCA2	0.999257	2.64278e-06		LINC00857	DDX10	-0.999854	0.000395618
CTD-2566J3.1	CXCL17	0.999899	3.82702e-06		LINC00857	MR1	-0.999414	0.00262892
CTD-2566J3.1	DUSP10	0.999314	0.00121699		LINC00857	MZB1	-0.99951	0.0024263
CTD-2566J3.1	ESRRG	0.999747	0.000642465		LINC00489	ARCN1	-0.999314	0.000688493
CTD-2566J3.1	GATA3	0.999893	0.00414033		LINC00489	GSTO2	-0.999366	0.000873105
CTD-2566J3.1	HDX	0.999396	0.00404823		LINC00489	STAG3L2	-1	0.00267566
CTD-2566J3.1	HMGCS2	0.999583	0.000419458		LINC00857	CTAG1B	-0.999614	0.00031502
CTD-2566J3.1	IFNGR2	0.999867	0.00177991		LINC00489	DOT1L	-0.999957	0.0047224
CTD-2566J3.1	KLK11	0.999228	0.0118668		LINC00489	RHOC	-0.999876	0.0180369
CTD-2566J3.1	LYST	0.999073	3.75258e-05		LINC00857	LIMA1	-0.999037	0.000484739
CTD-2566J3.1	MRFAP1L1	0.999993	0.00392659		LINC00489	MTCO2P11	-0.999805	0.00285674
CTD-2566J3.1	MUC1	0.999589	8.73616e-05		LINC00857	PIP5K1A	-0.99951	0.00413664
CTD-2566J3.1	NPEPL1	0.999138	9.51278e-05		LINC00857	CMIP	-1	0.00579809
CTD-2566J3.1	PIK3R1	0.999163	0.000872636		LINC00857	STC1	-0.999965	0.00264228
CTD-2566J3.1	PPM1D	0.999608	5.26882e-05		LINC00489	COQ2	-0.999703	0.00207809
CTD-2566J3.1	RMND1	0.999078	9.98235e-06		LINC00857	MTM1	-0.99926	0.00122665
CTD-2566J3.1	SCGB1D2	0.999512	0.0202466		LINC00857	TJP2	-0.999878	0.000481455
CTD-2566J3.1	SLC25A4	0.999967	8.04832e-05		LINC00489	PDIA3P2	-0.999703	0.00139164
CTD-2566J3.1	SLC6A16	1	0.000289098		LINC00857	SYCP2L	-0.999456	0.00457806
CTD-2566J3.1	SSPN	0.999922	0.000277272		LINC00489	MUC3A	-0.999703	0.00313323
CTD-2566J3.1	TEAD2	0.999811	0.000607674		LINC00489	NFATC2	-0.999559	0.000139029
CTD-2566J3.1	TMPRSS3	0.999977	6.73923e-05		LINC00857	ATOX1	-0.999083	9.05345e-06
CTD-2566J3.1	TNIK	0.999232	0.000413259		LINC00857	GPATCH4	-0.999943	0.000187339
CTD-2566J3.1	WLS	0.999833	0.000320044		LINC00857	CHP1	-0.999231	0.00016909
CTD-2566J3.1	ZFAND1	0.999083	0.00069179		LINC00489	SAMHD1	-0.999523	3.47355e-06
CTD-2566J3.1	ZNF608	0.999769	0.000283216		LINC00489	MID1	-0.999559	8.76859e-05
CTD-2566J3.1	ADD1	0.999998	0.000268678		LINC00857	PROM2	-0.999703	2.78229e-05
CTD-2566J3.1	BCAS3	0.999559	0.000377535		LINC00489	RARG	-0.99973	4.55014e-05
CTD-2566J3.1	BNIP3L	0.99926	0.0158653		LINC00857	PTPN3	-0.9991	0.000162065
CTD-2566J3.1	CDIPT	0.999805	2.4603e-05		LINC00857	METRNL	-0.999878	4.83535e-05
CTD-2566J3.1	CRAT	0.999676	3.0529e-05		LINC00489	PRKAR2A	-0.999655	1.29721e-05
CTD-2566J3.1	CYP4Z2P	0.99903	0.00141435		LINC00489	EFR3B	-0.999825	9.18527e-05
CTD-2566J3.1	EGLN3	0.999811	0.000574861		LINC00857	INPP5A	-0.999993	0.00038543
CTD-2566J3.1	FEM1C	0.999699	0.00339991		LINC00857	RCAN1	-0.999654	0.000328806
CTD-2566J3.1	GGPS1	0.999109	0.0060135		LINC00489	SASH1	-0.999116	0.000213429
CTD-2566J3.1	HEBP1	0.999613	9.73528e-05		LINC00489	LGALS1	-0.999901	0.000424477
CTD-2566J3.1	HOXC11	0.999901	0.00144144		LINC00857	CMAHP	-0.99926	3.30525e-06
CTD-2566J3.1	IGF1R	0.999563	0.000726467		LINC00857	EPB41L1	-0.9995	0.000272016
CTD-2566J3.1	LGALS3	0.999002	8.72697e-06		LINC00489	BLCAP	-0.999314	2.9864e-06
CTD-2566J3.1	MAGED1	0.999918	6.61666e-06		LINC00857	ENG	-0.99951	0.000132014
CTD-2566J3.1	MRPS23	0.999622	0.000876136		LINC00489	LPCAT2	-0.999643	0.000228069
CTD-2566J3.1	NAALADL2	0.999005	0.000158731		BLCAP-AS	RBCK1	-0.999544	0.000660072
CTD-2566J3.1	OSMR	0.999849	0.000222737		BLCAP-AS	KLF12	-0.999951	0.00151317
CTD-2566J3.1	PIP	0.999622	0.00028791		BLCAP-AS	ICOSLG	-0.999104	0.00508075
CTD-2566J3.1	PRODH	0.99986	0.0165123		BLCAP-AS	MICAL3	-0.999714	0.000201382
CTD-2566J3.1	RNF217	0.999608	5.26882e-05		BLCAP-AS	CUL4B	-0.999994	0.0010641
CTD-2566J3.1	SCGB2A2	0.999554	0.000897886		BLCAP-AS	SDR42E1	-0.999983	0.00590909
CTD-2566J3.1	SLC40A1	0.999829	9.50582e-05		BLCAP-AS	RIPK4	-0.999094	0.0014899
CTD-2566J3.1	SOX9	0.999514	5.68138e-05		BLCAP-AS	SRM	-0.999229	0.00488002
CTD-2566J3.1	ST8SIA6	0.999827	0.00021569		BLCAP-AS	SYPL1	-0.999094	0.00310792
CTD-2566J3.1	TERF2IP	0.999942	0.00019553		BLCAP-AS	TOR3A	-0.999671	0.00556573
CTD-2566J3.1	TNC	0.999799	0.000221472		BLCAP-AS	PHKG2	-0.999444	0.0022622
CTD-2566J3.1	ULK3	1	0.000421784		BLCAP-AS	HTRA2	-0.999951	0.00372085
CTD-2566J3.1	YAP1	0.999673	7.24854e-05		BLCAP-AS	TRABD	-0.999975	0.003349
CTD-2566J3.1	ZFP36L1	0.999784	0.00157155		BLCAP-AS	PUS10	-0.999963	0.000144636
CTD-2566J3.1	ZNF669	0.999369	0.000337789		BLCAP-AS	BAIAP2	-0.999886	0.0387007
CTD-2566J3.1	ANKFN1	0.999576	0.00024761		BLCAP-AS	ANK1	-0.99966	0.0255149
CTD-2566J3.1	BCL7A	0.999971	0.00449894		BLCAP-AS	OR7E83P	-0.999975	0.000160875
CTD-2566J3.1	C1RL	0.999962	0.000337789		BLCAP-AS	PRCC	-0.999814	7.3331e-07
CTD-2566J3.1	CEACAM1	0.99998	0.00026708		BLCAP-AS	ACTR5	-0.999154	5.52458e-05
CTD-2566J3.1	CRYM	0.999966	1.57059e-05		BLCAP-AS	CISD1	-0.999742	3.83879e-05
CTD-2566J3.1	DNAH14	0.9999	0.00289182		BLCAP-AS	RUSC2	-0.99949	3.5816e-06
CTD-2566J3.1	EHF	0.999878	0.000728711		BLCAP-AS	MPC1	-0.999963	1.32619e-05
CTD-2566J3.1	GINS	0.999999	0.0041528		BLCAP-AS	GLB1; TMPPE	-0.999583	0.000120484
CTD-2566J3.1	GPX8	0.999986	0.00218531		BLCAP-AS	KCNC3	-0.999494	0.000197609
CTD-2566J3.1	HMGB2	0.999973	0.000872756		BLCAP-AS	LAMB1	-0.999951	6.97283e-06
CTD-2566J3.1	HSPB8	0.999901	0.00158561		BLCAP-AS	LTBP1	-0.999796	0.00016072
CTD-2566J3.1	KDM5B	0.999952	0.0117453		CH17-360D5.2	NSF	-0.999522	0.00252665
CTD-2566J3.1	LONRF2	0.999654	1.94479e-05		CH17-360D5.2	CTAGE9	-0.999885	0.00284869
CTD-2566J3.1	MKS1	0.999361	0.00251344		RP11-383J24.6	WDR35	-0.999738	0.00348816
CTD-2566J3.1	MTMR4	1	0.000657935		RP11-383J24.6	MESTP2	-1	0.00013416
CTD-2566J3.1	NEK6	0.99981	0.00014481		RP11-383J24.6	OR2J3	-1	0.000332137
CTD-2566J3.1	PIGA	0.999271	0.000396277		CH17-360D5.2	PWP2	-0.999815	0.000144532
CTD-2566J3.1	PLA2G2A	0.999759	0.00117503		RP11-383J24.6	METAP2	-0.99976	0.00462397
CTD-2566J3.1	RBM34	0.999557	0.00288286		RP11-383J24.6	SGPP1	-0.999226	0.00683841
CTD-2566J3.1	RUNX1	0.999512	0.0202466		RP11-383J24.6	RASD2	-1	0.00259351
CTD-2566J3.1	SH3BGRL	0.999512	0.0202466		RP11-383J24.6	SDHDP6	-1	0.00356455
CTD-2566J3.1	SLC6A14	0.999627	0.000400208		RP11-383J24.6	PPIP5K1	-0.999936	0.0014548
CTD-2566J3.1	SPTLC3	0.999705	0.000421397		CH17-360D5.2	PRKAB2	-0.999984	0.00396784
CTD-2566J3.1	STYX	0.999996	0.000259005		RP11-383J24.6	PRPSAP1	-1	0.000120468
CTD-2566J3.1	TMC5	0.999839	0.000136651		CH17-360D5.2	PTBP3	-0.999998	0.000386552
CTD-2566J3.1	TNFSF10	0.999903	0.000230291		CH17-360D5.2	ATP5J2	-0.999038	0.00469077
CTD-2566J3.1	VAMP2	0.999834	7.93023e-05		RP11-383J24.6	PTGES	-0.999435	0.00712935
CTD-2566J3.1	ZBTB7C	0.999911	0.000853589		CH17-360D5.2	SYNJ1	-0.999419	0.00981808
CTD-2566J3.1	ZNF124	0.999764	0.000267473		RP11-383J24.6	ULBP2	-1	0.000516906
CTD-2566J3.1	ZNF703	0.999804	0.000495115		RP11-383J24.6	KCTD6	-0.999645	0.00476911
CTD-2566J3.1	HIF1AN	0.999994	9.20159e-05		CH17-360D5.2	QSOX1	-0.999522	0.0034007
CTD-2566J3.1	SCARNA9L	1	2.33183e-05		RP11-383J24.6	DPAGT1	-0.999424	0.00107619
CTD-2566J3.1	CRIP1	0.99928	0.000147468		RP11-383J24.6	ITFG1	-1	0.00469231
CTD-2566J3.1	PMAIP1	0.999628	0.000959824		RP11-383J24.6	TPD52	-0.99983	0.00421273
CTD-2566J3.1	PRRC2B	0.999679	0.0025761		CH17-360D5.2	ADM	-0.999806	3.57573e-05
CTD-2566J3.1	UBE2K	0.999967	0.00117702		CH17-360D5.2	GOLPH3L	-0.999038	0.0195889
CTD-2566J3.1	ANAPC4	0.999994	0.00279098		RP11-383J24.6	C1GALT1	-1	0.0161907
CTD-2566J3.1	WDR82	0.999886	0.00238151		CH17-360D5.2	MAN2A1	-0.999688	9.04949e-05
CTD-2566J3.1	ID2	0.999718	0.000528034		CH17-360D5.2	NACC1	-0.999984	0.000161677
CTD-2566J3.1	VPS9D1	0.999892	0.000324298		RP11-383J24.6	PRDX3	-0.999834	0.000168119
CTD-2566J3.1	SRP54	0.99922	0.000541941		RP11-383J24.6	HSP90B2P	-1	2.31709e-05
CTD-2566J3.1	ADAM1B	0.999899	3.82702e-06		RP11-383J24.6	SYDE2	-0.999941	3.69625e-05
CTD-2566J3.1	MUT	0.999866	0.000297988		RP11-383J24.6	FERMT2	-0.999802	3.48554e-05
CTD-2566J3.1	SOX11	0.999628	0.0024082		CH17-360D5.2	VCL	-0.999279	4.72913e-05
CTD-2566J3.1	PRR15L	0.999443	0.025834		CH17-360D5.2	EGFR	-0.999876	5.81091e-05
CTD-2566J3.1	AK4	0.999994	3.16912e-05		RP11-383J24.6	OSER1	-0.999226	1.80755e-05
CTD-2566J3.1	INCENP	0.999433	0.00423866		RP11-383J24.6	RBL1	-0.999874	0.00015996
CTD-2566J3.1	GPER1	0.99996	0.00104382		CH17-360D5.2	SYNPO	-0.999995	0.000236393
CTD-2566J3.1	ASPM	0.999539	0.00639039		RP11-383J24.6	OSGIN2	-0.999622	0.000626286
CTD-2566J3.1	FAM3B	0.999759	1.37418e-06		RP11-383J24.6	CLIC3	-1	0.000149996
CTD-2566J3.1	RAD51C	0.999224	9.79932e-06		RP11-383J24.6	RND1	-0.999292	1.1138e-05
CTD-2566J3.1	UPK1A	0.999983	2.0974e-05		RP11-383J24.6	KCNH7	-0.999376	4.74826e-05
CTD-2566J3.1	RNF43	0.999264	0.000280921		CH17-360D5.2	MDK	-0.999565	4.21438e-05
CTD-2566J3.1	DMKN	0.999436	5.67776e-05		SAMD12-AS1	CSPG5	-0.999995	0.00211738
CTD-2566J3.1	TMSB4XP2	0.999673	8.82333e-05		SAMD12-AS1	OMA1	-0.999998	0.000834843
CTD-2566J3.1	MPPED2	0.999196	0.000694608		SAMD12-AS1	MFSD11	-0.999991	0.00415919
CTD-2566J3.1	SMG8	0.999776	0.00141006		SAMD12-AS1	RPS9	-0.999397	0.00342742
CTD-2566J3.1	SEMA5A	1	2.29691e-05		SAMD12-AS1	SF3B4	-0.999989	0.000359322
CTD-2566J3.1	COX11	0.999264	5.67776e-05		SAMD12-AS1	MAGEC2	-0.999561	0.000511685
CTD-2566J3.1	CALCOCO2	0.999264	8.82333e-05		SAMD12-AS1	MDH2	-0.999561	0.000458669
UCA1	DEPTOR	0.99976	0.000218142		SAMD12-AS1	CLN3; NPIPB7	-0.999995	0.0204056
UCA1	PARD6G	0.999299	0.000687475		SAMD12-AS1	CRLF3	-0.999972	0.000775039
UCA1	ADARB1	0.999613	9.73528e-05		SAMD12-AS1	NOMO1	-0.999162	0.00119709
UCA1	NAE1	0.999613	0.00169524		SAMD12-AS1	NXPH4	-0.999984	0.0169866
UCA1	ZNF382	0.999758	0.00046753		SAMD12-AS1	AGL	-0.999995	0.000240888
UCA1	POLE2	0.999852	0.0304216		SAMD12-AS1	PLXNB2	-0.99998	1.84759e-05
UCA1	SNRPE	0.999999	0.000243417		SAMD12-AS1	NFKB2	-0.99908	2.16171e-05
UCA1	TMEM150C	0.999697	0.00292122		SAMD12-AS1	RRBP1	-0.999972	0.000271579
UCA1	MSI1	0.999697	0.00133284		SAMD12-AS1	RAB15	-0.99947	0.000368547
UCA1	NOSIP	0.999613	0.0136326		SAMD12-AS1	GOLM1	-0.999774	2.52738e-05
UCA1	LRRD1	0.999826	0.00269625		SAMD12-AS1	OSBPL3	-0.999618	5.19482e-05
UCA1	MTCO3P17	0.999987	0.00243903		SAMD12-AS1	PXDC1	-0.999071	3.42766e-05
UCA1	HEATR6	0.99976	0.000243417		CTD-2311B13.2	BCAM	-0.999629	0.000179319
UCA1	TNFSF10	0.999299	0.00292122		CTD-2311B13.2	PPP1R12B	-0.999995	0.000591109
UCA1	APPBP2	0.999613	0.0136326		CTD-2311B13.2	PARVA	-0.999932	0.000284644
UCA1	OLFM1	0.999613	0.00269625		CTD-2311B13.2	AGAP2	-0.999986	0.00151383
UCA1	NEDD4L	0.999999	0.00243903		CTD-2311B13.2	PDSS1	-0.999932	0.000479467
UCA1	TPBG	0.999796	6.41721e-06		CTD-2311B13.2	SH3D19	-0.999892	0.000746909
UCA1	MAGED2	0.999993	6.34379e-05		CTD-2311B13.2	NHP2	-0.999161	0.000910367
UCA1	HLTF	3.34112e-05	-0.966073		CTD-2311B13.2	KDELC2	-0.999488	0.0023787
UCA1	CLCA2	0.999333	9.63227e-05		CTD-2311B13.2	OTUD4	-0.999997	0.00358741
UCA1	CYP4Z2P	0.999816	7.70083e-05		CTD-2311B13.2	SERHL	-0.99998	0.00513387
UCA1	EEF1A2	0.99975	6.62009e-05		CTD-2311B13.2	LDHB	-0.999714	0.000962216
UCA1	PPM1K	0.999689	0.000100356		CTD-2311B13.2	KYNU	-0.99964	4.3797e-05
UCA1	RARRES1	0.999947	5.78024e-05		CTD-2311B13.2	PPT1	-0.999263	2.82873e-05
UCA1	SHISA2	0.999943	0.000181927		CTD-2311B13.2	LCP1	-0.999992	0.000774856
LINC00672	MAN1A1	0.999087	2.03811e-05		LL22NC03-N64E9.1	AEN	-0.999045	7.64779e-05
LINC00672	ANOS1	0.999165	0.000468808		LL22NC03-N64E9.1	FRK	-0.999859	0.000393741
LINC00672	PTDSS1	0.99992	0.00391855		LL22NC03-N64E9.1	PRDM1	-0.999833	1.63651e-05
LINC00672	TUBD1	0.99983	4.94381e-06		LL22NC03-N64E9.1	ARHGAP28	-0.999731	0.000896124
LINC00672	YWHAB	0.999781	0.00893018		LL22NC03-N64E9.1	VPS28	-0.999492	0.00051875
LINC00672	CDH3	0.999512	6.09062e-05		LL22NC03-N64E9.1	OSTF1	-0.999698	0.00112271
LINC00672	POTEE	0.999998	9.63023e-07		LL22NC03-N64E9.1	PRKCE	-0.999249	0.000180532
LINC00672	PRKX	0.999686	6.26662e-06		LL22NC03-N64E9.1	SUMO4	-0.999017	0.00203537
LINC00672	FANCG	0.999896	0.00058192		LL22NC03-N64E9.1	PFKM	-0.99992	0.00253752
LINC00672	PSMD11	0.999036	4.8944e-05		LL22NC03-N64E9.1	ARF4	-0.999896	0.00514027
LINC00672	GDPD1	0.999934	0.0005151		LL22NC03-N64E9.1	PARL	-0.999762	0.00402817
LINC00672	RALGPS1	0.999512	0.000141883		LL22NC03-N64E9.1	CDK13	-0.999999	0.00259629
LINC00672	PDCL	0.999461	0.0112792		LL22NC03-N64E9.1	WASL	-0.999306	7.91944e-05
LINC00672	TCEANC	0.999118	0.00168327		LL22NC03-N64E9.1	CEP85	-0.999142	0.000485787
LINC00672	NFYAP1	0.99963	0.000126529		LL22NC03-N64E9.1	DPH2	-0.999142	0.000197365
LINC00672	KSR2	0.999841	2.34223e-05		LL22NC03-N64E9.1	PPIB	-0.999971	0.000910532
LINC00672	MRPL45	0.999297	0.000270284		LL22NC03-N64E9.1	SPAG5	-0.999428	0.0014382
LINC00672	PPP2R5C	0.999254	0.013339		LL22NC03-N64E9.1	PLAC8	-0.999924	9.80912e-05
LINC00672	HERC2P5	0.999879	0.0142421		LL22NC03-N64E9.1	DUSP1	-1	9.20669e-05
LINC00672	VAC14	0.999512	0.000692978		LL22NC03-N64E9.1	PDLIM2	-0.999691	0.000301545
LINC00672	POLD3	0.999651	0.000745055		LL22NC03-N64E9.1	PEX2	-0.999982	8.82508e-05
LINC00672	PLCB1	0.99936	0.00203049		LL22NC03-N64E9.1	ARPC1B	-0.999924	8.07301e-05
LINC00672	NCAPG	0.999512	0.00251424		RP11-247L20.4	KLF8	-0.999512	0.000131257
LINC00672	MGST3	0.999036	0.000748378		RP11-247L20.4	NACA2	-0.999821	0.000312144
LINC00672	RBSN	0.99988	0.000456949		RP11-247L20.4	PRKDC	-0.999919	0.000143882
LINC00672	PTPN2	0.999887	0.000213726		RP11-247L20.4	MYL6B	-0.999292	0.00575328
LINC00672	USP37	0.99977	0.0202466		RP11-247L20.4	ISYNA1	-1	5.7691e-05
LINC00672	EHMT2	0.999206	0.0245926		RP11-247L20.4	KRIT1	-1	0.00105275
LINC00672	DIP2C	0.999728	0.00660686		RP11-247L20.4	SMOC1	-0.999366	0.00881324
LINC00672	UBXN2B	0.99992	0.019784		RP11-247L20.4	ADAM15	-0.999711	0.00200582
LINC00672	PIP4K2B	0.999651	0.000456949		RP11-247L20.4	OAS1	-0.999792	0.000990729
LINC00672	CST1	0.99936	0.000213726		RP11-247L20.4	UHRF2	-0.999968	0.00135439
LINC00672	AFF3	0.999512	0.0202466		RP11-247L20.4	IFNGR1	-1	0.0111475
LINC00672	TBC1D3	0.999036	0.0245926		RP11-247L20.4	HDAC5	-0.999015	0.00354299
LINC00672	HGD	0.99988	0.00660686		RP11-247L20.4	SUPV3L1	-0.999384	0.0012229
LINC00672	INPP4B	0.999887	0.019784		RP11-247L20.4	CPD	-0.999958	0.000300582
LINC00672	STC2	0.99977	2.34223e-05		RP11-247L20.4	NR1D1	-0.99926	0.0326749
LINC00672	PDK2	0.999206	0.013339		RP11-247L20.4	SYNGR2	-0.99992	1.24957e-05
LINC00672	KAT7	0.99992	0.000692978		RP11-247L20.4	IL18	-0.999569	0.000233374
LINC00672	CALCOCO2	0.999512	0.000745055		RP11-247L20.4	PLCE1	-0.999958	0.000100892
LINC00672	CWC25	0.000151323	-0.995683		RP11-247L20.4	RGS10	-0.999408	6.89687e-05
LINC00672	MLLT6	0.000147468	-0.999435		RP11-247L20.4	VGLL1	-0.999958	0.000155784
LINC00672	SYNRG	0.000104395	-0.998823		BACE2-IT1	TBCB	-0.999584	0.00105941
LINC00672	ORMDL3	0.999584	0.000155868		BACE2-IT1	BIN1	-0.999584	0.000240977
LINC00672	PGAP3	0.999682	0.000372571		BACE2-IT1	GOLGA4	-0.999987	0.000318458
LINC00672	PSMD3	0.99966	0.00390781		BACE2-IT1	MFSD14A	-0.999584	0.000435133
LINC00672	DNM3	0.999873	0.00122296		BACE2-IT1	RAD54L	-0.999584	0.000155868
LINC00672	DOCK6	0.999839	0.000205055		BACE2-IT1	SERBP1	-0.999566	0.00124231
LINC00672	LASP1	0.999998	0.00122882		BACE2-IT1	ORC5	-0.999584	0.00031181
LINC00672	CCDC102B	0.999486	0.000303324		BACE2-IT1	FOXK1	-0.999987	2.24578e-05
LINC01535	KDM2B	0.999757	0.000634524		BACE2-IT1	NXT2	-0.999863	0.00545654
LINC01535	PDK2	0.999775	7.01612e-06		BACE2-IT1	WNT4	-0.999746	0.00151457
LINC01535	HSBP1	0.999088	0.00129734		BACE2-IT1	GPR137B	-0.999584	0.00103318
LINC01535	SMIM14	0.999617	0.00214079		BACE2-IT1	PDHB	-0.999526	0.00721395
LINC01535	ADAMTS1	0.999878	0.000728711		BACE2-IT1	ARHGAP21	-0.99938	0.00065632
LINC01535	HMGB2	0.999878	0.00133674		BACE2-IT1	NAA10	-0.999836	0.000321032
LINC01535	MED27	0.999621	0.000119642		BACE2-IT1	MTMR11	-0.999584	0.00559506
LINC01535	VN1R1	0.999846	5.32086e-05		BACE2-IT1	NOL9	-0.999911	0.0113145
LINC01535	ZER1	0.999072	0.00105167		BACE2-IT1	TIMM10	-0.999584	0.00014995
LINC01535	SERPINB6	0.999918	0.00249948		BACE2-IT1	LARP1	-0.999584	0.00219145
LINC01535	SSPN	0.999878	0.00018635		BACE2-IT1	IFI6	-1	3.30643e-05
LINC01535	NBPF1	0.999074	0.00295683		BACE2-IT1	DNAJB12	-0.999566	0.000494464
LINC01535	RCC2	0.999451	0.00100554		BACE2-IT1	PPP1R14C	-0.999584	9.98749e-07
LINC01535	CRYM	0.999281	0.0016432		BACE2-IT1	EHD2	-0.999584	1.0179e-06
LINC01535	LRRC26	0.999385	0.00524186		BACE2-IT1	HIPK2	-0.999788	0.000254939
LINC01535	CDC42BPB	0.999998	0.000376311		RP11-309G3.3	GLRXP	-0.999922	0.000420782
LINC01535	ING4	0.999832	0.00140801		RP11-309G3.3	PITPNA	-0.999796	5.97881e-05
LINC01535	HOOK2	0.999281	0.000568002		RP11-309G3.3	TPP1	-0.999944	9.637e-05
LINC01535	POPDC2	0.999696	0.000382835		RP11-309G3.3	TICAM1	-0.999922	0.000109452
LINC01535	POLI	0.999878	0.000746314		RP11-309G3.3	DAGLB	-0.999922	0.000685689
LINC01535	AFF4	0.999514	5.68138e-05		RP11-309G3.3	DUSP5	-0.999796	0.00270135
LINC01535	IL7	0.999464	4.23754e-05		RP11-309G3.3	ATG4A	-0.999202	0.00263897
LINC01535	GLUD1	0.999659	0.000223245		RP11-309G3.3	MGST2	-0.999944	0.000495543
LINC01535	SKP1P2	0.999964	0.000917871		RP11-309G3.3	PHKB	-0.999236	0.000785923
LINC01535	HLA-B	0.999878	0.00174279		RP11-309G3.3	STAG3L1	-0.999536	0.0015007
LINC01535	PIP4K2B	0.999651	0.000456949		RP11-309G3.3	TDP2	-0.999754	0.000728431
LINC01535	CST1	0.99936	0.000213726		RP11-309G3.3	APP	-0.999922	0.0102094
LINC01535	AFF3	0.999512	0.0202466		RP11-309G3.3	SULT1A2	-0.999922	0.00405489
LINC01535	TBC1D3	0.999036	0.0245926		RP11-309G3.3	PEX1	-0.999922	0.0284924
LINC01535	HGD	0.99988	0.00660686		RP11-309G3.3	PCNT	-0.999922	0.0225966
LINC01535	INPP4B	0.999887	0.019784		RP11-309G3.3	GLA	-0.999557	0.000822145
LINC01535	STC2	0.99977	2.34223e-05		RP11-309G3.3	RMDN3	-0.999922	0.00152641
LINC01535	PDK2	0.999206	0.013339		RP11-309G3.3	POLR2E	-0.999922	0.0057723
LINC01535	TUBD1	0.999728	0.0142421		RP11-309G3.3	PNP	-0.999491	0.000579594
LINC01535	KAT7	0.99992	0.000692978		RP11-309G3.3	CITED4	-0.999922	0.029152
LINC01535	CALCOCO2	0.999512	0.000745055		RP11-309G3.3	ARF5	-0.999738	0.000104708
LINC01535	SIX1	0.999878	0.000356239		RP11-309G3.3	LGMN	-0.999587	4.25585e-08
CTB-119C2.1	ANKRD40	0.999851	0.000124576		RP11-309G3.3	ERP44	-0.999922	4.59964e-05
CTB-119C2.1	CLDN8	0.999987	0.000836992		RP11-309G3.3	UGGT2	-0.99906	8.90358e-08
CTB-119C2.1	SULT2B1	0.999944	0.000102135		RP11-309G3.3	CDK17	-0.999504	9.2546e-06
CTB-119C2.1	ELOVL5	0.999631	6.29946e-05		RP11-309G3.3	DUXAP8	-0.999922	0.000213742
CTB-119C2.1	POLB	0.999547	6.11305e-05		RP11-309G3.3	BMPR1B	-0.999922	6.11029e-05
CTB-119C2.1	SULF2	0.999449	8.9845e-05		RP11-309G3.3	TRAM1	-0.99983	0.000391895
CTB-119C2.1	SCARB2	0.999809	0.000237476		RP11-309G3.3	NR4A3	-0.999922	2.86325e-05
CTB-119C2.1	MRPL49	0.99998	0.000354942		RP11-309G3.3	DDAH1	-0.999925	9.64975e-05
CTB-119C2.1	TMEM101	0.999851	0.000350721		RP11-309G3.3	MSL1	-0.999683	0.000358161
CTB-119C2.1	CEP70	0.999695	0.00415915		RP11-309G3.3	UNC93B1	-0.999427	0.000161749
CTB-119C2.1	ZADH2	0.999232	7.13075e-05		RP11-309G3.3	RASAL2	-1	4.75658e-06
CTB-119C2.1	QDPR	0.999873	4.50432e-05		CH17-360D5.3	LANCL1	-0.999475	6.17182e-05
CTB-119C2.1	ITCH	0.999834	0.000277078		CH17-360D5.3	PLEKHA6	-0.999829	0.00616217
CTB-119C2.1	DNAH14	0.999938	0.00129009		CH17-360D5.3	GALNT18	-0.999153	0.0019909
CTB-119C2.1	SFXN5	0.99998	0.00071755		CH17-360D5.3	DCPS	-1	0.00120747
CTB-119C2.1	SDCBP	0.999232	0.0121453		CH17-360D5.3	WDR47	-0.999718	0.000624052
CTB-119C2.1	MRPL45P2	0.999994	0.000507733		CH17-360D5.3	STT3B	-0.999153	0.00279531
CTB-119C2.1	FRA10AC1	0.999457	0.000454028		CH17-360D5.3	LY6K	-0.9996	0.00347634
CTB-119C2.1	HGD	0.999999	4.47285e-05		CH17-360D5.3	VIPR1	-0.999336	0.000256128
CTB-119C2.1	GPX1P2	0.999112	0.00138004		CH17-360D5.3	MAN2A2	-0.999829	0.0237288
CTB-119C2.1	FOXA1	0.999415	0.00639008		CH17-360D5.3	HERPUD1	-0.999829	9.85543e-06
CTB-119C2.1	EGLN3	0.999093	0.00132527		CH17-360D5.3	B4GALT2	-0.999424	6.70896e-05
CTB-119C2.1	RSRC1	0.999112	0.00125424		CH17-360D5.3	SERHL2	-0.999994	0.000462049
CTB-119C2.1	CLCA2	0.999977	8.79639e-05		CH17-360D5.3	PGR	-0.999424	7.51306e-05
CTB-119C2.1	TXNIP	0.999987	0.00304744		RP4-607J23.2	POLR3H	-0.99998	0.00162684
CTB-119C2.1	FRS2	0.99998	0.0328275		RP4-607J23.2	NDUFA11	-0.999773	0.00065873
CTB-119C2.1	MAN2B1	0.999042	0.0152774		RP4-607J23.2	GMPR	-0.999952	3.41878e-05
CTB-119C2.1	SERPINH1	0.999938	0.00305842		RP4-607J23.2	NDUFB5	-0.999316	9.18047e-05
CTB-119C2.1	CLK1	0.999938	0.000954437		RP4-607J23.2	STX5	-0.999316	0.00162836
CTB-119C2.1	POTEC	0.99964	0.00172392		RP4-607J23.2	LAGE3	-0.999044	0.000623491
CTB-119C2.1	PIP4K2B	0.999651	0.000456949		RP4-607J23.2	CPNE3	-0.999845	0.00137647
CTB-119C2.1	CST1	0.99936	0.000213726		RP4-607J23.2	TM4SF1	-0.999272	0.0183144
CTB-119C2.1	AFF3	0.999512	0.0202466		RP4-607J23.2	OTUD6B	-0.999316	0.00146504
CTB-119C2.1	TBC1D3	0.999036	0.0245926		RP4-607J23.2	NHLRC2	-0.99946	2.11021e-05
CTB-119C2.1	HGD	0.99988	0.00660686		RP4-607J23.2	HMGB1P41	-0.99946	0.000482593
CTB-119C2.1	INPP4B	0.999887	0.019784		RP4-607J23.2	DNAJB9	-0.999898	1.11064e-05
CTB-119C2.1	STC2	0.99977	2.34223e-05		RP4-607J23.2	PRSS8	-0.999786	2.86816e-05
CTB-119C2.1	PDK2	0.999206	0.013339		RP4-607J23.2	LTBP4	-0.999258	2.20326e-05
CTB-119C2.1	TUBD1	0.999728	0.0142421		RP4-607J23.2	DOCK11	-0.999563	9.77441e-05
CTB-119C2.1	KAT7	0.99992	0.000692978		RP11-465N4.5	SGOL1	-0.999805	0.00110488
CTB-119C2.1	CALCOCO2	0.999512	0.000745055		RP11-465N4.5	PHC1	-0.999997	0.000257109
CTB-119C2.1	RNF43	0.999887	0.019784		RP11-465N4.5	GPR135	-0.999393	5.645e-05
CTB-119C2.1	PIGO	0.999747	1.29293e-05		RP11-465N4.5	TP53INP2	-0.999344	0.00109748
CTB-119C2.1	FEM1C	0.999651	0.000456949		RP11-465N4.5	PTPDC1	-0.999992	0.000450098
MIR924HG	PPP1R9B	0.999942	0.000100279		RP11-465N4.5	RPSAP9	-0.999878	0.00256713
MIR924HG	PPFIBP2	0.999062	0.000295319		RP11-465N4.5	ADORA2A	-0.999344	0.00288451
MIR924HG	ARHGAP12	0.999787	0.00127816		RP11-465N4.5	MRPS34	-0.999903	0.000397101
MIR924HG	NDUFB10P2	0.999795	0.000137194		RP11-465N4.5	MALSU1	-0.999673	0.00173668
MIR924HG	HLA-DRB1	0.999646	0.000792893		RP11-465N4.5	WWP1	-0.999344	0.00766133
MIR924HG	DNASE2B	0.999482	0.0256593		RP11-465N4.5	AGRN	-0.999344	0.0205076
MIR924HG	FAIM	0.999482	0.0190585		RP11-465N4.5	VAV1	-0.999673	2.52618e-05
MIR924HG	LRP3	0.999532	0.0190082		RP11-465N4.5	SPG20	-0.999344	5.98794e-05
MIR924HG	AK4P1	0.999967	0.00203859		RP11-465N4.5	PARP8	-0.99997	3.26183e-05
MIR924HG	E2F5	0.99966	0.00221921		RP11-465N4.5	LHFP	-0.99993	2.20573e-06
MIR924HG	RGS5	0.999032	0.00056304		RP11-465N4.5	MOB3B	-0.999959	0.000115639
MIR924HG	ORAI1	0.999453	7.09239e-05		LINC00294	GLRXP	-0.999965	0.000132212
MIR924HG	VEPH1	0.999265	0.00020913		LINC00294	PITPNA	-0.999705	0.000119351
MIR924HG	PHF20L1	0.999967	0.000945024		LINC00294	TPP1	-0.999892	0.000540615
MIR924HG	EXO1	0.99999	8.7553e-05		LINC00294	TICAM1	-0.999965	0.000441803
MIR924HG	COX15	0.999937	0.00312025		LINC00294	DAGLB	-0.999965	0.000823579
MIR924HG	BABAM1	0.999967	0.022009		LINC00294	DUSP5	-0.999705	0.00764951
MIR924HG	LGI1	0.999617	0.00418594		LINC00294	ATG4A	-0.999357	0.00152211
MIR924HG	TMEM150C	0.999482	0.0256593		LINC00294	MGST2	-0.999892	0.000455807
MIR924HG	TNFSF10	0.999482	0.0190585		LINC00294	PHKB	-0.999387	0.00220616
MIR924HG	TBX3	0.999532	0.0190082		LINC00294	STAG3L1	-0.999403	0.00234067
MIR924HG	PSMB3	0.999967	0.00203859		LINC00294	TDP2	-0.999655	0.000346221
MIR924HG	NEDD4L	0.99966	0.00221921		LINC00294	APP	-0.999965	0.00505007
MIR924HG	TRIM37	0.999009	4.09704e-05		LINC00294	SULT1A2	-0.999965	0.00377208
MIR924HG	GPX1	0.999265	0.00020913		LINC00294	PEX1	-0.999965	0.0132945
MIR924HG	CDK14	0.999839	9.41357e-06		LINC00294	PCNT	-0.999965	0.0216488
MIR924HG	SIAH2	0.999009	4.09704e-05		LINC00294	GLA	-0.999427	0.000504473
PRRT3-AS1	ZDHHC11B	0.999724	0.000811583		LINC00294	RMDN3	-0.999965	0.00220553
PRRT3-AS1	AGTR1	0.999369	0.000337789		LINC00294	POLR2E	-0.999965	0.000853606
PRRT3-AS1	PI3	0.999724	0.000275175		LINC00294	PNP	-0.999352	0.000319656
PRRT3-AS1	ZMYND8	0.999724	0.000860954		LINC00294	CITED4	-0.999965	0.0364494
PRRT3-AS1	PLA2G2A	0.99995	0.000452827		LINC00294	ARF5	-0.999636	7.96765e-05
PRRT3-AS1	VCP	0.999827	0.000859458		LINC00294	LGMN	-0.999461	1.61254e-06
PRRT3-AS1	PLXDC2	0.999724	0.00085241		LINC00294	ERP44	-0.999965	3.70944e-07
PRRT3-AS1	CASP3	0.999995	0.00110064		LINC00294	CDK17	-0.999625	3.84641e-06
PRRT3-AS1	RMND1	0.999997	0.000955811		LINC00294	DUXAP8	-0.999965	7.30378e-05
PRRT3-AS1	TSACC	0.999962	0.000291176		LINC00294	BMPR1B	-0.999965	1.7142e-05
PRRT3-AS1	STRC	0.999779	0.000478602		LINC00294	TRAM1	-0.999746	4.5681e-05
PRRT3-AS1	CYB5A	0.999285	0.00132073		LINC00294	NR4A3	-0.999965	0.000797007
PRRT3-AS1	AZIN1	0.999981	0.000330682		LINC00294	DDAH1	-0.999866	0.000200597
PRRT3-AS1	MAPKAP1	0.99985	0.00644446		LINC00294	MSL1	-0.999572	0.00020927
PRRT3-AS1	PCBP3	0.999976	0.00197725		LINC00294	UNC93B1	-0.999558	0.000187579
PRRT3-AS1	TMSB4X	0.999997	0.000811583		LINC00294	RASAL2	-0.999992	2.19721e-07
PRRT3-AS1	ACSF2	0.999962	0.000337789		RP11-386I14.4	TBCB	-0.999963	0.00275692
PRRT3-AS1	IGFBP5	0.999779	0.000275175		RP11-386I14.4	BIN1	-0.999963	0.00463627
PRRT3-AS1	TOX3	0.999285	0.000452827		RP11-386I14.4	GOLGA4	-0.999679	0.000225185
PRRT3-AS1	SCML1	0.99985	0.000859458		RP11-386I14.4	MFSD14A	-0.999963	0.00170136
RP1-288H2.2	SRCIN1	0.999807	0.000125314		RP11-386I14.4	RAD54L	-0.999963	0.000344339
RP1-288H2.2	RTN4RL1	0.999917	0.00152733		RP11-386I14.4	ORC5	-0.999963	3.88676e-05
RP1-288H2.2	PPARGC1A	0.99976	1.90356e-05		RP11-386I14.4	FOXK1	-0.999679	5.39744e-05
RP1-288H2.2	CEP170P1	0.999061	7.86838e-05		RP11-386I14.4	HINFP	-0.999315	0.0078756
RP1-288H2.2	FOXO3	0.999958	1.08369e-06		RP11-386I14.4	NXT2	-0.999993	0.0099616
RP1-288H2.2	NSMAF	0.999256	0.0052176		RP11-386I14.4	WNT4	-0.999085	0.000697406
RP1-288H2.2	ADPRHL1	0.999589	8.73616e-05		RP11-386I14.4	GPR137B	-0.999963	0.00203161
RP1-288H2.2	PDE7A	0.999977	5.26882e-05		RP11-386I14.4	MESTP1	-0.999002	0.00388221
RP1-288H2.2	CDCA5	0.999519	0.00115466		RP11-386I14.4	NAA10	-0.999998	0.000682109
RP1-288H2.2	TEX9	0.999501	0.000746359		RP11-386I14.4	MTMR11	-0.999963	0.00657978
RP1-288H2.2	MBOAT1	0.99976	0.00165157		RP11-386I14.4	NOL9	-0.999435	0.0102175
RP1-288H2.2	FBXW2	0.999534	8.75545e-07		RP11-386I14.4	PON2	-0.999388	0.000152179
RP1-288H2.2	TMLHE	0.999993	0.00394464		RP11-386I14.4	TIMM10	-0.999963	3.44223e-05
RP1-288H2.2	MED13	0.999992	0.000518862		RP11-386I14.4	LARP1	-0.999963	0.000226718
RP1-288H2.2	ERMAP	0.999551	0.00291139		RP11-386I14.4	IFI6	-0.999785	0.00785832
RP1-288H2.2	DNMBP	0.999256	0.000403564		RP11-386I14.4	NR3C1	-0.999565	0.000208129
RP1-288H2.2	PVALB	0.999256	0.00166742		RP11-386I14.4	DDIT4	-0.999406	0.000649368
RP1-288H2.2	SH3BP2	0.999959	0.00236635		RP11-386I14.4	PTMS	-0.999606	0.000142973
RP1-288H2.2	STAC2	0.999756	0.000129603		RP11-386I14.4	PPP1R14C	-0.999963	3.87768e-06
RP1-288H2.2	PHF3	0.999578	0.000415099		RP11-386I14.4	EHD2	-0.999963	4.31691e-05
RP1-288H2.2	PPP6C	0.999848	9.49422e-05		RP11-386I14.4	HIPK2	-0.999167	0.00054655
RP1-288H2.2	EGLN2	0.999984	0.00375039		RP11-417O11.5	SRBD1	-0.99919	0.00293126
RP1-288H2.2	PROSER3	0.999534	0.00021229		RP11-417O11.5	KIF21A	-0.999142	0.000122311
RP1-288H2.2	ME2	0.999991	4.24124e-05		RP11-417O11.5	ESPN	-0.999087	0.000274824
RP1-288H2.2	EVL	0.99925	0.00289773		RP11-417O11.5	NAA20	-1	0.000219537
RP1-288H2.2	BNIP3L	0.99976	3.92581e-05		RP11-417O11.5	HCFC2	-0.999881	0.000518128
RP1-288H2.2	PPP2R2A	0.999917	8.73616e-05		RP11-417O11.5	PARPBP	-0.999902	7.58576e-05
RP1-288H2.2	MYO1D	0.999958	0.0026434		RP11-417O11.5	CKB	-0.999626	0.000593209
RP1-288H2.2	PIP4K2B	0.999608	0.0026434		RP11-417O11.5	ERN1	-0.9998	0.000823027
RP1-288H2.2	FAM3B	0.999608	0.0026434		RP11-417O11.5	WWC1	-0.999516	0.00272239
RP1-288H2.2	CST1	1	0.0026434		RP11-417O11.5	MET	-0.99992	0.00044807
RP1-288H2.2	RAD51C	0.999608	8.73616e-05		RP11-417O11.5	CHAMP1	-0.999917	0.00347753
RP1-288H2.2	AFF3	0.999608	5.26882e-05		RP11-417O11.5	DTNB	-0.999333	0.00744291
RP1-288H2.2	UPK1A	0.999608	0.00115466		RP11-417O11.5	ANKRD13B	-0.99998	0.0132249
RP1-288H2.2	TBC1D3	1	0.000746359		RP11-417O11.5	BPTF	-0.999997	0.0248169
RP1-288H2.2	ZNF382	0.999608	0.00165157		RP11-417O11.5	OSBPL9P3	-0.999998	0.000275039
RP1-288H2.2	HGD	0.999551	8.75545e-07		RP11-417O11.5	AK9	-0.9998	0.022742
RP1-288H2.2	DMKN	0.999256	0.000518862		RP11-417O11.5	GLRX	-0.999847	0.00253827
RP1-288H2.2	TMSB4	0.999959	0.00291139		RP11-417O11.5	B3GNT3	-0.999305	0.00185003
RP1-288H2.2	STC2	0.996124	0.0026434		RP11-417O11.5	KDM4C	-0.999769	0.00252817
RP1-288H2.2	MPPED2	0.999578	0.0026434		RP11-417O11.5	WDR11	-0.999418	0.00160638
RP1-288H2.2	TUBD1	0.999925	8.73616e-05		RP11-417O11.5	PDZD2	-0.999442	0.00216979
RP1-288H2.2	SMG8	0.999608	5.26882e-05		RP11-417O11.5	MRPL18	-0.999719	0.034312
RP1-288H2.2	SEMA5A	0.999017	0.00115466		RP11-417O11.5	P4HB	-0.999017	1.99519e-05
RP1-288H2.2	COX11	1	0.000746359		RP11-417O11.5	P4HA1	-0.999991	3.41144e-05
RP1-288H2.2	CALCOCO2	0.999608	0.00165157		RP11-417O11.5	PDIA6	-0.999894	6.25192e-05
RP1-288H2.2	ARHGAP8	0.000158493	-0.997719		RP11-417O11.5	KCTD10	-0.999998	1.49728e-06
RP1-288H2.2	ETNK2	0.00017894	-0.999852		RP11-417O11.5	HOXC13	-0.999804	4.19044e-05
RP1-288H2.2	FNIP2	0.000270284	-0.993944		RP11-417O11.5	KRBOX1	-0.999516	0.000439184
RP1-288H2.2	PLEKHF2	0.00153229	-0.999973		RP11-417O11.5	GRIN2D	-0.99998	2.98096e-05
RP1-288H2.2	SLC10A5	0.000507733	-0.99926		RP11-417O11.5	COLEC10	-0.99992	0.000828157
RP1-288H2.2	TMEM150C	0.999593	0.000624238		RP11-417O11.5	PRSS22	-0.999418	4.98949e-06
RP1-288H2.2	TRIM36	0.999919	0.00038191		RP11-417O11.5	C2CD2	-0.999804	1.2869e-05
RP1-288H2.2	TSPAN12	0.999352	0.000253646		RP11-417O11.5	TANC2	-0.999859	0.000246027
RP1-288H2.2	YWHAB	1	0.000779266		RP11-417O11.5	RALGAPB	-0.999967	0.000244571
RP1-288H2.2	PLEKHH1	1	0.000313055		RP11-417O11.5	SREBF1	-0.999087	2.15551e-05
RP1-288H2.2	PYCARD	0.999452	0.000439144		RP11-417O11.5	TRPM4	-0.99968	0.000825741
RP1-288H2.2	RBM34	0.999977	0.000297458		RP11-417O11.5	EIF2D	-0.999305	2.52402e-05
RP1-288H2.2	RBPJ	0.999906	0.00121338		RP11-417O11.5	PDE4DIP	-0.999997	0.000109625
RP1-288H2.2	RC3H2	0.999733	0.000118823		RP11-417O11.5	MYD88	-0.999755	0.000107378
RP1-288H2.2	SCGN	0.999926	0.000970318		RP11-20D14.6	LMAN2	-0.999999	0.00211603
RP1-288H2.2	SDCCAG8	0.999974	0.000408198		RP11-20D14.6	EIF1P7	-0.99977	0.00148824
RP1-288H2.2	SIX1	0.999842	0.000866792		RP11-20D14.6	NSUN2	-0.999628	0.00106697
RP1-288H2.2	GUF1	0.999387	0.000266211		RP11-20D14.6	KDM5C	-0.999164	0.00113837
RP1-288H2.2	HIF1A	0.999789	0.000743891		RP11-20D14.6	ASCL3	-0.999842	0.000866792
RP1-288H2.2	LGI1	0.999727	0.000418225		RP11-20D14.6	NRBF2	-0.999852	0.00292495
RP1-288H2.2	MSI1	0.999491	0.00178053		RP11-20D14.6	AHR	-0.999842	0.00522754
RP1-288H2.2	MUC1	0.999462	0.00123881		RP11-20D14.6	FDX1	-0.999881	0.000125025
RP1-288H2.2	NFIX	0.999269	3.05577e-06		RP11-20D14.6	SCP2	-0.999933	0.000150907
RP1-288H2.2	OR1J4	0.999815	0.00213772		RP11-20D14.6	STXBP1	-0.999296	0.00513341
RP1-288H2.2	OSMR	0.99994	0.000587259		RP11-20D14.6	ARGLU1	-0.999922	0.00238988
RP1-288H2.2	BTD	0.999999	0.00161681		RP11-20D14.6	PIWIL4	-0.999397	0.0143756
RP1-288H2.2	DNMT3B	0.999855	2.43852e-05		RP11-20D14.6	TLE1	-0.99971	0.0200093
RP1-288H2.2	EAF2	0.999649	0.000145724		RP11-20D14.6	PAQR5	-0.99943	0.00297258
RP1-288H2.2	EFNB2	1	0.000149582		RP11-20D14.6	WDPCP	-0.999922	0.00518539
RP1-288H2.2	ALDH9A1	0.999963	0.000344339		RP11-20D14.6	KLHDC10	-0.999143	0.00412337
PWRN1	CXCR4	0.999652	0.000111146		RP11-20D14.6	NELFCD	-0.999327	0.00182098
PWRN1	YPEL2	0.999629	0.000790835		RP11-20D14.6	PLD1	-0.999305	0.0248238
PWRN1	CEP170P1	0.999342	2.23932e-05		RP11-20D14.6	GNPDA1	-0.999483	0.000385498
PWRN1	YAP1	0.999994	0.00067155		RP11-20D14.6	DCLK2	-0.999333	0.000273669
PWRN1	CALCOCO2	0.999942	3.22638e-06		RP11-20D14.6	CASP7	-0.999644	8.13862e-07
PWRN1	ADAMTS19	0.999699	0.00339991		RP11-20D14.6	AFMID	-0.999816	0.000128347
PWRN1	NSMAF	0.999158	0.00735305		RP11-20D14.6	CSF1	-0.999739	2.70514e-05
PWRN1	PTK2	0.999179	0.00881466		RP11-20D14.6	PLEKHG1	-0.99955	0.000192251
PWRN1	KDELR3	0.999699	0.000245804		RP11-20D14.6	SGCE	-0.999164	0.000119149
PWRN1	ALCAM	0.99998	0.00037529		RP11-20D14.6	CTSC	-0.999817	3.20972e-05
PWRN1	FAM83B	0.999931	7.02554e-05		RP11-20D14.6	PXMP4	-0.999164	6.52205e-05
PWRN1	USP32P1	0.999736	9.36831e-07		CTD-2311B13.1	MLXIP	-0.999005	0.00232232
PWRN1	MYO5B	0.999934	0.0166778		CTD-2311B13.1	PCSK7	-0.999975	0.00644587
PWRN1	COG4	0.999655	0.0130981		CTD-2311B13.1	ARMC6	-0.999345	0.000147776
PWRN1	ADAM22	0.9999	0.00289182		CTD-2311B13.1	IP6K1	-0.99992	0.000269501
PWRN1	DNMBP	0.999158	0.00026542		CTD-2311B13.1	POLR2L	-0.999487	1.93223e-05
PWRN1	TRAPPC11	0.999885	0.00732397		CTD-2311B13.1	FURIN	-0.999005	0.00612134
PWRN1	PVALB	0.999158	0.000623536		CTD-2311B13.1	MAT2A	-0.999127	0.00556083
PWRN1	PEBP1	0.999916	0.000836598		CTD-2311B13.1	ADIPOR1	-0.99921	0.0015897
PWRN1	NDUFA8	0.999815	0.00126566		CTD-2311B13.1	COX7CP1	-0.999263	0.00455801
PWRN1	NDUFV2	0.999997	0.000130362		CTD-2311B13.1	SHCBP1	-0.999632	0.00185703
PWRN1	CISD3	0.999863	0.00031496		CTD-2311B13.1	NF2	-0.999875	0.00166665
PWRN1	MYBL1	0.999699	0.000107138		CTD-2311B13.1	GALNT6	-0.999906	0.00298179
PWRN1	CAD	0.9997	0.000673953		CTD-2311B13.1	JUND	-0.999334	0.0157366
PWRN1	CMTM1	0.999347	0.000895274		CTD-2311B13.1	HRAS	-0.999859	0.00146365
PWRN1	COX6CP17	0.999447	0.00310051		CTD-2311B13.1	RAB11FIP1	-0.999127	0.000186892
PWRN1	PIP4K2B	0.999608	0.0026434		CTD-2311B13.1	PXDN	-0.999999	0.00394567
PWRN1	FAM3B	0.999608	0.0026434		CTD-2311B13.1	SNTB1	-0.999995	0.00225648
PWRN1	CST1	1	0.0026434		CTD-2311B13.1	RFX5	-0.999967	8.92108e-05
PWRN1	RAD51C	0.999608	8.73616e-05		CTD-2311B13.1	PI4KB	-0.999961	0.000140952
PWRN1	AFF3	0.999608	5.26882e-05		CTD-2311B13.1	MMP15	-0.999967	0.0228472
PWRN1	UPK1A	0.999608	0.00115466		CTD-2311B13.1	MAPKAPK2	-0.999526	3.85412e-05
PWRN1	TBC1D3	1	0.000746359		CTD-2311B13.1	MEST	-0.999632	9.17246e-05
PWRN1	ZNF382	0.999608	0.00165157		CTD-2311B13.1	GALNT12	-0.999791	0.000366867
PWRN1	HGD	0.999551	8.75545e-07		CTD-2311B13.1	SECTM1	-0.999681	8.84114e-05
PWRN1	DMKN	0.999934	0.000518862		CTD-2311B13.1	CNP	-0.99992	3.18572e-05
PWRN1	TMSB4	0.999959	0.00291139		CTD-2311B13.1	PAQR7	-0.999681	5.08022e-05
PWRN1	STC2	0.996124	0.0026434		CTD-2311B13.1	RHOV	-0.999263	0.000576361
PWRN1	MPPED2	0.999578	0.0026434		CTD-2311B13.1	CLGN	-0.999995	2.16601e-05
PWRN1	TUBD1	0.999925	8.73616e-05		CTD-2311B13.1	DAG1	-0.999945	6.74723e-05
PWRN1	SMG8	0.999608	5.26882e-05		CTD-2311B13.1	SELENBP1	-0.999985	0.00066168
PWRN1	SEMA5A	0.999017	0.00115466		CTD-2311B13.1	DAPP1	-0.999574	6.40577e-05
PWRN1	COX11	1	0.000746359		CTD-2311B13.1	TES	-0.999847	3.81428e-05
PWRN1	CALCOCO2	0.999608	0.00165157		CTD-2311B13.1	MAP7D3	-0.999373	4.00109e-06
PWRN1	LAMC1	0.999463	0.000178933		CTD-2311B13.1	BACE2	-0.999263	0.000166908
CTB-92J24.2	AGR2	0.999833	0.000320044		EMSLR	KIAA0368	-0.999638	2.89636e-05
CTB-92J24.2	FAM102A	0.9997	0.00122168		EMSLR	GCH1	-0.999005	0.000638432
CTB-92J24.2	RCN1	0.999997	0.000107621		EMSLR	SPIDR	-0.999961	0.000200114
CTB-92J24.2	CST2	0.99934	2.55233e-05		EMSLR	SIPA1L3	-0.999739	2.9771e-05
CTB-92J24.2	IER3IP1	0.999159	0.00202273		EMSLR	FTSJ3	-0.999935	0.000221126
CTB-92J24.2	CCDC92	0.999334	1.46258e-05		EMSLR	DCAF10	-0.999604	0.000365561
CTB-92J24.2	MID2	0.999446	0.00737453		EMSLR	XPR1	-0.99913	0.00139553
CTB-92J24.2	LYRM2	0.999889	0.0118234		EMSLR	CXXC5	-0.999873	0.000715614
CTB-92J24.2	TBC1D3K	0.999042	3.30643e-05		EMSLR	ADAM19	-0.999238	0.000170089
CTB-92J24.2	THEM6	0.999906	1.55225e-05		EMSLR	SHTN1	-0.999691	0.000138713
CTB-92J24.2	SCRN1	0.999833	0.0129977		EMSLR	GCC1	-0.999629	1.05679e-05
CTB-92J24.2	HEY2	0.999833	0.000720994		EMSLR	TRAF3	-0.999481	2.63e-05
CTB-92J24.2	SDC2	0.99934	0.000107621		EMSLR	RALY	-0.999961	1.06705e-05
CTB-92J24.2	OLFM1	0.999446	0.00122168		EMSLR	DLG5	-0.999238	1.19433e-05
CTB-92J24.2	MEGF9	0.999904	0.00202273		EMSLR	CNOT10	-0.999996	5.03885e-05
CTB-92J24.2	BDH1	0.999833	1.46258e-05		EMSLR	CAMK2G	-0.99913	5.73456e-05
CTB-92J24.2	KAT7	0.999159	0.00737453		LINC01297	RIPK2	-0.999993	0.000151133
CTB-92J24.2	NIPA1	0.999742	0.000230021		LINC01297	NDUFA11	-0.999182	0.000193666
CTB-92J24.2	IKZF3	0.99996	0.000720994		LINC01297	ISG20	-0.999617	0.000101139
CTB-92J24.2	MXRA5	0.999904	0.000859973		LINC01297	NOA1	-0.999904	0.000466853
CTB-92J24.2	ITGA6	0.999833	0.00144859		LINC01297	BAHD1	-0.999993	0.00579655
CTB-92J24.2	DENND1B	0.999617	7.5661e-06		LINC01297	NDUFB5	-0.999693	9.44378e-05
CTB-92J24.2	ZNF506	0.99989	5.3952e-06		LINC01297	STX5	-0.999693	0.000331214
CTB-92J24.2	ZNF567	0.999999	8.9833e-06		LINC01297	LAGE3	-0.999837	0.000375523
CTB-92J24.2	ZNF606	0.999891	2.41334e-06		LINC01297	ASL	-0.999716	0.000933786
CTB-92J24.2	ZNF680	0.999849	9.69003e-05		LINC01297	DISP1	-0.999986	0.000530971
CTB-92J24.2	ZNF681	0.999838	1.22956e-05		LINC01297	HDHD3	-0.999927	0.000315267
CTB-92J24.2	ZNF738	0.999995	8.79568e-05		LINC01297	PDE12	-0.999617	0.00440924
CTB-92J24.2	ZNF85	0.999288	0.000137679		LINC01297	SLMAP	-0.999902	0.000470651
CTB-92J24.2	ZNF93	0.999464	1.14543e-05		LINC01297	CBLC	-0.999949	0.000286097
CTB-92J24.2	ZNF98	0.999887	3.50275e-05		LINC01297	JUN	-0.99999	0.00374961
CTB-92J24.2	PARP1	0.999366	0.0015437		LINC01297	SAMD9	-0.999927	0.0015536
CTB-92J24.2	POLE2	0.99997	0.000273674		LINC01297	OTUD6B	-0.999693	0.00112635
CTB-92J24.2	PSMG2	0.999997	0.00031547		LINC01297	MTCYBP3	-0.999691	0.0161814
CTB-78F1.2	VAV3	0.99904	0.00023037		LINC01297	MTBP	-0.999999	5.93627e-06
CTB-78F1.2	CBLN2	0.99926	0.00440353		LINC01297	PRNP	-0.999993	4.08725e-06
CTB-78F1.2	IGFBP5	0.99926	3.81906e-05		LINC01297	LTBP4	-0.99973	3.39979e-05
CTB-78F1.2	SMARCA2	0.999878	0.0343935		LINC01297	TAP2	-0.999521	4.66988e-05
CTB-78F1.2	LCORL	0.999925	0.00752483		LINC01297	ATF3	-0.999959	7.73428e-05
CTB-78F1.2	PHBP21	0.999607	0.0011653		LINC01297	PHACTR1	-0.999342	0.000648901
CTB-78F1.2	DNMT3B	0.999863	0.0189218		LINC01297	DOCK11	-0.999481	0.000896622
CTB-78F1.2	NUP54	0.99926	0.0158653		LINC01297	MGP	-0.999993	0.000195023
CTB-78F1.2	IFNGR2	0.999891	0.00689681		STAG3L5P-PVRIG2P-PILRB	TBCB	-1	0.0017241
CTB-78F1.2	CCDC122	0.99926	0.00062989		STAG3L5P-PVRIG2P-PILRB	BIN1	-1	0.00252067
CTB-78F1.2	PBRM1	0.999887	0.000739267		STAG3L5P-PVRIG2P-PILRB	GOLGA4	-0.999424	5.53874e-05
CTB-78F1.2	RSAD1	1	0.000739698		STAG3L5P-PVRIG2P-PILRB	MFSD14A	-1	7.35729e-05
CTB-78F1.2	CCNI	0.999728	0.00203922		STAG3L5P-PVRIG2P-PILRB	RAD54L	-1	0.000149582
CTB-78F1.2	CAMSAP3	0.999986	0.000698136		STAG3L5P-PVRIG2P-PILRB	ORC5	-1	4.52673e-05
CTB-78F1.2	OLFM2	0.999976	0.0248392		STAG3L5P-PVRIG2P-PILRB	FOXK1	-0.999424	0.000248014
CTB-78F1.2	IMPACT	0.999988	0.000309983		STAG3L5P-PVRIG2P-PILRB	HINFP	-0.999597	0.00506329
CTB-78F1.2	FBXL14	0.99926	0.000973945		STAG3L5P-PVRIG2P-PILRB	NXT2	-0.999925	0.00469862
CTB-78F1.2	NPAS3	0.999607	0.00153809		STAG3L5P-PVRIG2P-PILRB	MRPL12	-0.999015	0.000110917
CTB-78F1.2	TMSB4X	0.999863	0.0189218		STAG3L5P-PVRIG2P-PILRB	GPR137B	-1	0.000793621
CTB-78F1.2	ACSF2	0.99926	0.0158653		STAG3L5P-PVRIG2P-PILRB	MESTP1	-0.99935	0.00318605
CTB-78F1.2	IGFBP5	0.999891	0.00689681		STAG3L5P-PVRIG2P-PILRB	NAA10	-0.999942	5.48457e-05
CTB-78F1.2	TOX3	0.999887	0.000739267		STAG3L5P-PVRIG2P-PILRB	MTMR11	-1	0.00505432
CTB-78F1.2	SCML1	1	0.00062989		STAG3L5P-PVRIG2P-PILRB	FGD6	-0.99926	0.0116969
RP11-527H14.4	SPTAN1	0.999616	0.000411472		STAG3L5P-PVRIG2P-PILRB	NOL9	-0.999109	0.00372398
RP11-527H14.4	DCTN3	0.999747	0.00181957		STAG3L5P-PVRIG2P-PILRB	PON2	-0.999652	3.59835e-05
RP11-527H14.4	BRCA1	0.999993	3.77495e-05		STAG3L5P-PVRIG2P-PILRB	TIMM10	-1	0.000634691
RP11-527H14.4	SCGB2A1	0.99999	0.00239337		STAG3L5P-PVRIG2P-PILRB	LARP1	-1	0.000194008
RP11-527H14.4	TCAF1	0.999312	0.001114		STAG3L5P-PVRIG2P-PILRB	IFI6	-0.999569	0.0404757
RP11-527H14.4	VN1R84P	0.999932	0.000601208		STAG3L5P-PVRIG2P-PILRB	NR3C1	-0.999782	2.85752e-06
RP11-527H14.4	C9orf152	0.999144	0.00253962		STAG3L5P-PVRIG2P-PILRB	DDIT4	-0.999666	0.000164418
RP11-527H14.4	TMSB4X	0.999863	0.0189218		STAG3L5P-PVRIG2P-PILRB	PTMS	-0.999811	4.02395e-05
RP11-527H14.4	ACSF2	0.99926	0.0158653		STAG3L5P-PVRIG2P-PILRB	PPP1R14C	-1	1.10234e-07
RP11-527H14.4	IGFBP5	0.999891	0.00689681		STAG3L5P-PVRIG2P-PILRB	EHD2	-1	1.94767e-05
RP11-527H14.4	TOX3	0.999887	0.000739267		STAG3L5P-PVRIG2P-PILRB	PDE4D	-0.999208	7.08066e-05
RP11-527H14.4	SCML1	1	0.00062989		RP11-88I18.3	RAC2	-1	0.00141137
RP11-527H14.4	POTEC	1	0.000167434		RP11-88I18.3	IQCE	-0.999208	3.86188e-05
RP11-527H14.4	TMC5	0.999922	0.00012428		RP11-88I18.3	RAP1GDS1	-0.999776	6.44491e-05
RP11-527H14.4	AKAP8L	0.999174	0.00156264		RP11-88I18.3	LHX9	-0.999573	0.000289081
RP11-16D22.2	SCARNA20	0.999638	0.00106242		RP11-88I18.3	ARCN1	-0.999597	0.00279442
RP11-16D22.2	RERG	0.999954	0.000119776		RP11-88I18.3	GSTO2	-0.999636	0.000477176
RP11-16D22.2	MEN1	0.999541	0.00019037		RP11-88I18.3	STAG3L2	-0.999963	0.00365669
RP11-16D22.2	PARP14	0.999922	0.000304498		RP11-88I18.3	DOT1L	-0.99984	0.00160556
RP11-16D22.2	TERF2	0.999242	0.000994538		RP11-88I18.3	RHOC	-0.999975	0.0130765
RP11-16D22.2	CCDC102B	0.999613	0.000117217		RP11-88I18.3	RBBP5	-0.999262	0.000459485
RP11-16D22.2	MGST1	0.999993	0.00428483		RP11-88I18.3	MTCO2P11	-0.999597	0.00889155
RP11-16D22.2	CEP63	0.999333	0.00175135		RP11-88I18.3	COQ2	-0.999876	0.00231789
RP11-16D22.2	ZXDC	0.999781	0.000299673		RP11-88I18.3	PDIA3P2	-0.999876	0.0018108
RP11-16D22.2	RNF19A	0.999078	9.98235e-06		RP11-88I18.3	MUC3A	-0.999876	0.0017687
RP11-16D22.2	NFATC3	0.999946	0.000890224		RP11-88I18.3	NFATC2	-0.999266	0.000196366
RP11-16D22.2	FABP5P1	0.999876	0.000244945		RP11-88I18.3	SAMHD1	-0.999753	0.000162411
RP11-16D22.2	FZD4	0.999749	0.00186027		RP11-88I18.3	MID1	-0.999266	8.27656e-05
RP11-16D22.2	AGA	0.999922	0.000277272		RP11-88I18.3	RARG	-0.999492	0.00010088
RP11-16D22.2	RAD51AP1	0.999746	0.000620688		RP11-88I18.3	PRKAR2A	-0.999391	1.04631e-05
RP11-16D22.2	PPEF2	0.999477	0.000321443		RP11-88I18.3	EFR3B	-0.999949	4.97376e-05
RP11-16D22.2	EPHB4	0.999981	0.0430855		RP11-88I18.3	SASH1	-0.999442	0.000400266
RP11-16D22.2	BECN1P2	0.999938	0.0172765		RP11-88I18.3	LGALS1	-0.999742	0.000151022
RP11-16D22.2	COPRS	0.999998	0.000716584		RP11-88I18.3	BLCAP	-0.999597	0.000634644
RP11-16D22.2	MAP3K7CL	0.999781	0.00149228		RP11-88I18.3	LPCAT2	-0.999375	7.62902e-05
RP11-16D22.2	MMP13	0.999174	0.00458895		RP11-101E13.5	RPIA	-0.99989	0.00287548
RP11-16D22.2	MRM1	0.999652	0.004736		RP11-101E13.5	IQCE	-0.999597	0.000229825
RP11-16D22.2	INPP4B	0.999781	0.00428483		RP11-101E13.5	CMC4; MTCP1	-0.999847	5.75085e-05
RP11-16D22.2	PIP4K2B	1	0.00175135		RP11-101E13.5	ARCN1	-0.999208	0.000640529
RP11-16D22.2	CST1	0.999781	0.000299673		RP11-101E13.5	GSTO2	-0.999151	0.00137128
RP11-16D22.2	AFF3	0.999078	9.98235e-06		RP11-101E13.5	PLAUR	-0.999986	0.0015167
RP11-16D22.2	TBC1D3K	0.999946	0.000890224		RP11-101E13.5	RNH1	-0.999913	0.000354235
RP11-16D22.2	HEY2	1	0.000244945		RP11-101E13.5	MTG1	-0.999122	0.00507364
RP11-16D22.2	SDC2	0.999749	0.00186027		RP11-101E13.5	RBBP5	-0.999557	0.000240449
RP11-16D22.2	INPP4B	0.999746	0.000620688		RP11-101E13.5	TCOF1	-0.999424	0.00446706
RP11-16D22.2	CMBL	0.999477	0.000321443		RP11-101E13.5	FOS	-1	0.00110614
RP11-16D22.2	STC2	1	0.0430855		RP11-101E13.5	LMO1	-0.999984	1.74274e-05
RP11-16D22.2	MEGF9	0.999954	0.000119776		RP11-101E13.5	PIGR	-0.999273	4.4662e-05
RP11-16D22.2	PDK2	0.999541	0.00019037		RP11-101E13.5	SASH1	-0.999396	0.000129989
RP11-16D22.2	TUBD1	0.999242	0.000994538		RP11-101E13.5	MYLK3	-1	1.13131e-05
RP11-16D22.2	BDH1	0.999946	0.000890224		RP11-101E13.5	IFITM1	-0.999226	2.47456e-06
RP11-16D22.2	KAT7	0.999876	0.000244945		RP11-101E13.5	BLCAP	-0.999208	0.000658024
RP11-16D22.2	C9orf152	0.999356	0.0003944		RP11-101E13.5	CHST11	-0.999733	5.62936e-05
RP11-16D22.2	FNIP2	0.999639	1.03382e-07		LINC-PINT	SKI	-0.999891	0.00176782
RP11-16D22.2	SLC2A10	0.99939	4.59993e-05		LINC-PINT	ARSB	-0.999925	0.000215941
RP11-16D22.2	USP40	0.999394	0.000120757		LINC-PINT	MFN1	-0.99996	0.00023537
RP11-16D22.2	KDM3A	0.99983	0.00136717		LINC-PINT	TTF2	-0.999641	0.000412085
RP11-16D22.2	NAALADL2	0.99993	0.00033043		LINC-PINT	MAGEC2	-0.99965	0.00161991
RP11-16D22.2	RBM18	0.999962	0.000354369		LINC-PINT	NRBF2P3	-0.999998	0.000680791
RP11-16D22.2	BAZ2B	0.999613	0.000747309		LINC-PINT	MDH2	-0.99965	4.98024e-05
RP3-323P24.3	AGR2	0.999903	0.000230291		LINC-PINT	ARMC9	-0.999076	0.0083255
RP3-323P24.3	FAM102A	0.999797	0.00120896		LINC-PINT	RFK	-1	0.00106931
RP3-323P24.3	RCN1	0.999998	6.97623e-05		LINC-PINT	MAL	-0.999037	1.64704e-05
RP3-323P24.3	CST2	0.999172	2.45937e-05		LINC-PINT	TKT	-0.999967	4.66964e-06
RP3-323P24.3	CCDC92	0.999484	0.000177615		LINC-PINT	ADAM9	-0.999131	0.000258875
RP3-323P24.3	MID2	0.999582	0.00701442		LINC-PINT	NFKB2	-0.999913	0.000110589
RP3-323P24.3	LYRM2	0.999944	0.0117474		LINC-PINT	RAB15	-0.999723	0.000222828
RP3-323P24.3	RBM34	0.999108	0.00169801		LINC-PINT	GPX3	-0.999641	0.00023532
RP3-323P24.3	THEM6	0.999836	5.90113e-05		LINC-PINT	NUCB1	-0.9998	7.53356e-06
RP3-323P24.3	SCRN1	0.999903	0.0126047		LINC-PINT	TMCO1	-0.999621	0.000582556
RP3-323P24.3	INSM1	0.99917	0.000713688		CCDC144NL-AS1	NVL	-0.999806	0.00131555
RP3-323P24.3	TBC1D3K	0.999946	0.000890224		CCDC144NL-AS1	DNAJA3	-0.999586	0.00362315
RP3-323P24.3	HEY2	1	0.000244945		CCDC144NL-AS1	SSU72	-0.999953	0.00120103
RP3-323P24.3	SDC2	0.999749	0.00186027		CCDC144NL-AS1	RAP1GAP	-0.999953	9.06771e-05
RP3-323P24.3	INPP4B	0.999746	0.000620688		CCDC144NL-AS1	KXD1	-0.999179	0.000861826
RP3-323P24.3	CMBL	0.999477	0.000321443		CCDC144NL-AS1	OSGEPL1	-0.99964	0.00143091
RP3-323P24.3	STC2	1	0.0430855		CCDC144NL-AS1	PGRMC2	-0.999996	0.00286121
RP3-323P24.3	MEGF9	0.999954	0.000119776		CCDC144NL-AS1	YY1AP1	-0.999433	0.000525681
RP3-323P24.3	PDK2	0.999541	0.00019037		CCDC144NL-AS1	KBTBD8	-0.999492	4.20604e-05
RP3-323P24.3	TUBD1	0.999242	0.000994538		CCDC144NL-AS1	FUNDC2	-0.999587	3.54124e-05
RP3-323P24.3	BDH1	0.999946	0.000890224		CCDC144NL-AS1	EPHB6	-0.999382	0.00812393
RP3-323P24.3	KAT7	0.999876	0.000244945		CCDC144NL-AS1	BCL10	-0.999932	0.00155493
RP3-323P24.3	NIPA1	0.999634	0.000283989		CCDC144NL-AS1	CDK6	-0.999958	0.000727211
RP3-323P24.3	MXRA5	0.999955	9.89801e-05		CCDC144NL-AS1	CD81	-0.999996	0.000898524
RP3-323P24.3	IKZF3	0.999911	0.000481226		CCDC144NL-AS1	PLA2R1	-0.999834	0.00382282
RP3-323P24.3	ITGA6	0.999903	0.000670139		CCDC144NL-AS1	PIGT	-0.999994	1.34261e-05
RP3-323P24.3	C12orf76	0.999406	9.44653e-05		CCDC144NL-AS1	SIK1	-0.999806	8.79036e-06
RP3-323P24.3	FAM13B	0.999381	8.83405e-07		CCDC144NL-AS1	IFRD2	-0.999298	3.80511e-06
RP3-323P24.3	SENP7	0.999978	1.3973e-05		CCDC144NL-AS1	NDST2	-0.999885	0.000135146
RP3-323P24.3	SLC25A36	0.999036	6.61382e-06		CCDC144NL-AS1	BAIAP2L1	-0.999993	0.000152302
RP3-323P24.3	SLC35A5	0.999033	0.000250222		CCDC144NL-AS1	CALU	-0.999523	0.000157128
RP3-323P24.3	ZNF136	0.999356	0.0003944		CCDC144NL-AS1	CITED2	-1	4.14856e-05
RP3-323P24.3	ZNF141	0.999639	1.03382e-07		KCNMB2-AS1	NSF	-0.99972	0.00264161
RP3-323P24.3	ZNF528	0.99939	4.59993e-05		KCNMB2-AS1	CTAGE9	-0.999749	0.00118568
RP3-323P24.3	ZNF568	0.99926	0.000102947		KCNMB2-AS1	SGSH	-0.999172	4.2313e-05
RP3-323P24.3	ZNF763	0.999955	8.75545e-07		KCNMB2-AS1	PWP2	-0.999649	8.6936e-05
RP3-323P24.3	ZNF780B	0.999954	0.00019037		KCNMB2-AS1	PRKAB2	-0.999917	0.00250318
RP3-323P24.3	ZNF844	0.999541	0.000994538		KCNMB2-AS1	PTBP3	-0.999959	0.000335187
RP3-323P24.3	TRIM28	0.999154	0.000150445		KCNMB2-AS1	SYNJ1	-0.99964	0.0199373
RP3-323P24.3	YIF1B	0.999955	0.00143914		KCNMB2-AS1	QSOX1	-0.99972	0.00584038
RP3-323P24.3	ZFP14	0.99939	0.000255879		KCNMB2-AS1	ADM	-0.999923	0.00359996
RP3-323P24.3	ZMAT1	0.999191	0.000230387		KCNMB2-AS1	MAN2A1	-0.999843	2.81325e-05
RP3-323P24.3	SEPSECS	0.999678	0.00161607		KCNMB2-AS1	NACC1	-0.999999	0.000442657
RP3-323P24.3	SERPINH1	0.999452	7.07117e-06		KCNMB2-AS1	VCL	-0.999528	6.27476e-05
RP3-323P24.3	FTL	0.999919	0.000143882		KCNMB2-AS1	EGFR	-0.999735	0.000405237
RP3-323P24.3	KPNA5	0.999992	0.00146535		KCNMB2-AS1	SYNPO	-0.999947	0.000365799
RP3-323P24.3	LRP3	0.999644	9.62039e-05		KCNMB2-AS1	MDK	-0.999325	0.000715794
RP3-323P24.3	PACRGL	0.999703	0.000408207		RP5-1180E21.5	NEK7	-0.999147	0.00213891
RP3-323P24.3	PRDM10	0.999966	0.000763741		RP5-1180E21.5	BOLA2P2	-0.999747	0.000189442
RP3-323P24.3	PRPF4B	0.999959	0.000394041		RP5-1180E21.5	RASSF2	-0.999566	0.000225964
RP3-323P24.3	CLK1	0.999998	5.77718e-05		RP5-1180E21.5	SERBP1P3	-0.999965	0.000233913
RP3-323P24.3	CCNT2	0.999425	0.000210668		RP5-1180E21.5	MIDN	-0.999393	0.00106239
RP3-323P24.3	USP40	0.999088	0.000830373		RP5-1180E21.5	TEAD1	-0.999696	0.00154059
RP3-323P24.3	ANKAR	0.999209	0.000225466		RP5-1180E21.5	ARV1	-0.999994	0.000283094
RP11-28F1.2	MAN1A1	0.9996	9.59416e-05		RP5-1180E21.5	HIGD2A	-0.9999	0.00388879
RP11-28F1.2	ANOS1	0.999545	0.000263137		RP5-1180E21.5	CPTP	-0.999228	0.00236874
RP11-28F1.2	HOXC11	0.99995	0.000430486		RP5-1180E21.5	GPT2	-0.999058	3.84862e-05
RP11-28F1.2	JADE2	0.999388	0.00382317		RP5-1180E21.5	GABRA3	-0.999948	0.000125017
RP11-28F1.2	OR7E100P	0.999874	0.00212978		RP5-1180E21.5	TGFBR1	-0.99999	6.62693e-05
RP11-28F1.2	CDH3	0.999208	1.67893e-05		RP5-1180E21.5	CBR1	-0.99962	0.000331723
RP11-28F1.2	PEPD	0.999375	2.75261e-06		RP5-1180E21.5	TFF1	-0.999798	0.00049207
RP11-28F1.2	ANXA1	0.999183	0.000162561		SERTAD4	LMAN2	-0.999716	0.0039343
RP11-28F1.2	AKAP8L	0.999985	6.33492e-06		SERTAD4	EIF1P7	-0.999994	0.00160283
RP11-28F1.2	RALGPS1	0.999208	0.00136551		SERTAD4	KDM5C	-0.999873	0.00128106
RP11-28F1.2	GKAP1	0.999643	0.00109073		SERTAD4	ASCL3	-0.999974	0.000408198
RP11-28F1.2	ULK1	0.999688	0.00122473		SERTAD4	NRBF2	-0.999111	0.00757327
RP11-28F1.2	NFYAP1	0.999039	6.41841e-05		SERTAD4	AHR	-0.999974	0.00446266
RP11-28F1.2	POLR3GP1	0.999535	4.49909e-05		SERTAD4	FDX1	-0.999955	0.000394702
RP11-28F1.2	PSMG2	0.999815	0.00124629		SERTAD4	LGALS9	-0.999669	0.0012859
RP11-28F1.2	CEACAM6	0.999535	0.000133402		SERTAD4	CIAO1	-0.999765	0.00162288
RP11-28F1.2	RHNO1	0.99992	0.0165123		SERTAD4	ORM2	-0.999403	0.000986393
RP11-28F1.2	PSMD7	0.999989	0.00158019		SERTAD4	SCP2	-0.999334	2.3127e-05
RP11-28F1.2	SC5D	0.99986	0.0129028		SERTAD4	ARGLU1	-0.999923	0.00302273
RP11-28F1.2	VPS37B	0.999996	0.0171732		SERTAD4	TLE1	-1	0.00859997
RP11-28F1.2	SHISA2	0.999981	0.0163415		SERTAD4	PAQR5	-0.999961	0.0076467
RP11-28F1.2	ASH2L	0.999183	0.000309416		SERTAD4	WDPCP	-0.999923	0.00345011
RP11-28F1.2	GOLGA5	0.99997	0.00146451		SERTAD4	TIAM1	-0.999765	0.00155101
RP11-28F1.2	VAC14	0.999208	0.00335544		SERTAD4	PAPLN	-0.9992	0.00514947
RP11-28F1.2	PREX1	0.999688	0.00113346		SERTAD4	NELFCD	-0.999931	0.000102216
RP11-28F1.2	NCAPG	0.999208	0.000981116		SERTAD4	DCLK2	-0.999933	9.3695e-05
RP11-28F1.2	SCFD1	1	0.00173676		SERTAD4	AFMID	-0.999027	8.14109e-05
RP11-28F1.2	FEM1C	1	0.000289426		SERTAD4	CSF1	-0.999998	0.000221021
RP11-28F1.2	EHMT2	0.999514	0.0274239		SERTAD4	IGSF3	-0.999403	0.00010292
RP11-28F1.2	ZBTB24	0.999996	0.0175934		SERTAD4	ADORA1	-0.999515	3.42707e-05
RP11-28F1.2	ARSJ	0.999952	0.00168725		SERTAD4	PLEKHG1	-0.999987	0.000338024
RP11-28F1.2	PIP4K2B	0.99992	0.0171732		SERTAD4	SGCE	-0.999873	1.36131e-05
RP11-28F1.2	CST1	0.999989	0.0163415		SERTAD4	CTSC	-0.999983	4.87749e-05
RP11-28F1.2	AFF3	0.99986	0.0165123		SERTAD4	PXMP4	-0.999873	2.93516e-05
RP11-28F1.2	RNF43	0.999996	0.00158019		HYOU1-AS	SGOL1	-0.999135	0.00376659
RP11-28F1.2	TBC1D3	0.999981	0.0129028		HYOU1-AS	AEN	-0.999986	0.000553111
RP11-28F1.2	HGD	0.999183	0.00113346		HYOU1-AS	PRDM1	-0.999528	0.000167843
RP11-28F1.2	INPP4B	0.99997	0.000981116		HYOU1-AS	ARHGAP28	-0.999667	0.000684133
RP11-28F1.2	STC2	0.999208	0.00173676		HYOU1-AS	TP53INP2	-0.999685	0.000793979
RP11-28F1.2	MPPED2	0.999688	0.000289426		HYOU1-AS	VPS28	-0.999853	0.00175864
RP11-28F1.2	PDK2	0.999208	0.0274239		HYOU1-AS	DDT	-0.999963	0.00238987
RP11-28F1.2	TUBD1	1	6.33492e-06		HYOU1-AS	PRKCE	-0.999948	0.000755896
RP11-28F1.2	KAT7	1	0.00136551		HYOU1-AS	ADORA2A	-0.999685	0.00558878
RP11-28F1.2	CALCOCO2	0.999514	0.00109073		HYOU1-AS	PFKM	-0.999339	0.00152463
RP11-28F1.2	C12orf65	0.999999	8.9833e-06		HYOU1-AS	ARF4	-0.999403	0.00277236
RP11-28F1.2	C12orf76	0.999891	2.41334e-06		HYOU1-AS	WWP1	-0.999685	0.00107047
RP11-28F1.2	C18orf32	0.999849	9.69003e-05		HYOU1-AS	WASL	-0.999931	0.000787368
RP11-28F1.2	C5orf24	0.999838	1.22956e-05		HYOU1-AS	AGRN	-0.999685	0.0275523
RP11-28F1.2	CAMLG	0.999995	8.79568e-05		HYOU1-AS	BARX2	-0.999997	0.0252146
RP11-28F1.2	CCDC7	0.999288	0.000137679		HYOU1-AS	NKIRAS2	-0.999968	9.04031e-06
RP11-28F1.2	CHMP1B	0.999464	1.14543e-05		HYOU1-AS	CEP85	-0.999971	2.17311e-06
RP11-28F1.2	DCAF16	0.999887	3.50275e-05		HYOU1-AS	DPH2	-0.999971	1.9443e-06
RP11-28F1.2	DSE	0.999406	9.44653e-05		HYOU1-AS	PPIB	-0.999142	0.00024828
RP11-28F1.2	ELP2	0.999381	8.83405e-07		HYOU1-AS	PDE8A	-0.999996	3.31e-05
RP11-28F1.2	FAM161A	0.999978	1.3973e-05		HYOU1-AS	SPAG5	-0.999885	5.01164e-06
RP11-28F1.2	FAM200B	0.999036	6.61382e-06		HYOU1-AS	QPRT	-0.999991	3.72022e-05
RP11-28F1.2	HAUS1	0.999033	0.000250222		HYOU1-AS	PEX2	-0.999076	0.000116927
RP11-28F1.2	KDSR	0.999356	0.0003944		HYOU1-AS	SPG20	-0.999685	0.000123842
RP11-28F1.2	KLHDC1	0.999639	1.03382e-07		HYOU1-AS	ARPC1B	-0.999327	3.39802e-05
RP11-28F1.2	PSCA	0.99939	4.59993e-05		RP11-26J3.3	TFRC	-0.999937	6.88044e-05
RP11-28F1.2	RPAIN	0.99926	0.000102947		RP11-26J3.3	CDK12	-1	0.0022992
RP11-28F1.2	RPRD1A	0.999955	8.75545e-07		RP11-26J3.3	AMPD2	-0.999904	0.004857
RP11-28F1.2	SLC27A2	0.99905	1.92224e-06		RP11-26J3.3	TPMT	-0.999813	0.0015986
RP11-28F1.2	SLC39A6	0.999009	8.40272e-06		RP11-26J3.3	PLD2	-0.999711	0.000173326
RP11-28F1.2	SPOP	0.999952	1.96716e-05		RP11-26J3.3	MYO7A	-0.999982	0.00727563
RP11-28F1.2	TMEM128	0.999848	1.60344e-05		RP11-26J3.3	NUSAP1	-0.999322	5.28895e-06
RP11-28F1.2	ZNF24	0.999721	5.18948e-06		RP11-26J3.3	PLPP3	-0.999982	7.22417e-05
RP11-28F1.2	ZNF397	0.999991	9.98235e-06		RP11-26J3.3	CAV1	-0.999208	1.85229e-05
RP11-28F1.2	ZNHIT3	0.999522	9.32223e-05		RP11-26J3.3	FOXN2	-0.999982	8.971e-05
RP11-28F1.2	TTYH3	0.999554	0.00014111		RP11-26J3.3	MYBL2	-0.999992	0.000315439
RP11-28F1.2	ZADH2	0.999964	2.16494e-05		RP11-26J3.3	BOLA2B; BOLA2	-0.99988	0.000495847
RP11-28F1.2	SSPN	0.999898	8.23109e-05		RP11-26J3.3	MAGEA6	-0.999998	2.92149e-05
RP11-28F1.2	SLC40A1	0.999645	0.00134002		RP11-307C18.1	XRCC4	-0.999931	0.000447067
RP11-28F1.2	SMAD4	0.999226	0.000126194		RP11-307C18.1	CENPE	-0.999931	0.000240064
RP11-28F1.2	SEPSECS	0.999948	7.47669e-05		RP11-307C18.1	NIPAL1	-1	0.0011429
RP11-28F1.2	SERPINH1	1	0.000112606		RP11-307C18.1	MGAT4A	-0.999877	5.30763e-05
RP11-28F1.2	PSMC3IP	0.999394	6.24183e-05		RP11-307C18.1	REEP5	-0.999827	0.000768111
RP11-28F1.2	RARRES1	0.999023	0.000249397		RP11-307C18.1	GDF11	-0.999931	0.00225576
RP11-28F1.2	RELL1	1	0.000394971		RP11-307C18.1	GPCPD1	-0.999999	0.000176439
RP11-28F1.2	RERG	0.999975	0.000105345		RP11-307C18.1	COBLL1	-0.999754	0.000703603
RP11-28F1.2	RNF217	0.999542	0.000391577		RP11-307C18.1	ANKH	-0.999931	0.000153442
RP11-28F1.2	MAGED1	0.99964	0.000194338		RP11-307C18.1	PLXNA2	-0.99932	0.000747261
RP11-28F1.2	MXRA5	0.999766	0.000274194		RP11-307C18.1	TIGD2	-0.999247	2.75354e-05
RP11-28F1.2	NBR1	0.999907	0.000119124		RP11-307C18.1	TOMM22	-0.999106	0.00733191
RP11-28F1.2	NEK6	0.99993	0.000507902		RP11-307C18.1	DTX4	-0.999931	0.00562292
RP11-28F1.2	NPEPPS	0.999907	0.000182699		RP11-307C18.1	MANF	-0.999931	0.00304569
RP11-28F1.2	OSMR	0.999492	0.0011304		RP11-307C18.1	ANKIB1	-1	0.0153758
RP11-28F1.2	PDLIM3	0.999544	0.000610923		RP11-307C18.1	IMP4	-0.999498	0.0170256
RP11-28F1.2	PMAIP1	0.999988	0.00046609		RP11-307C18.1	SERTAD4	-0.999931	0.0260198
RP11-28F1.2	POLI	0.999834	7.83105e-05		RP11-307C18.1	CAPG	-0.999754	0.000438154
RP11-28F1.2	PPP1R3E	0.999834	0.00011602		RP11-307C18.1	STARD7	-0.999567	0.00451185
RP11-28F1.2	KIAA1328	0.999253	0.000101365		RP11-307C18.1	BMS1P18; BMS1P17	-0.999904	0.00563629
RP11-28F1.2	FOXA1	0.999674	0.00013658		RP11-307C18.1	JAG1	-0.999931	0.00448476
RP11-28F1.2	GIN1	0.999998	0.000656373		RP11-307C18.1	SCFD2	-0.999754	0.00809908
RP11-28F1.2	GPX8	0.999832	0.000253008		RP11-307C18.1	CFB	-0.999111	0.00417202
RP11-28F1.2	HDHD2	0.999904	0.000466853		RP11-307C18.1	ACAT1	-0.999229	0.000318864
RP11-28F1.2	ICA1L	0.999889	0.00193275		RP11-307C18.1	PPARG	-0.999174	0.0225552
RP11-28F1.2	IER3IP1	0.999626	0.0003706		RP11-307C18.1	NAPRT	-0.999519	9.58974e-05
RP11-28F1.2	IFNGR2	0.999574	0.000119384		RP11-307C18.1	TFDP1	-0.99945	0.000154796
RP11-28F1.2	COX11	0.999626	0.000370357		RP11-307C18.1	ERAP1	-0.999174	1.65427e-05
RP11-28F1.2	CYP4Z2P	0.999958	0.00045709		RP11-307C18.1	PDXK	-0.999781	6.55481e-06
RP11-28F1.2	CCDC91	0.999071	3.17527e-05		RP11-307C18.1	PM20D2	-0.999821	1.84736e-05
RP11-28F1.2	CGGBP1	1	7.35729e-05		RP11-307C18.1	EPPK1	-0.999174	0.00061958
RP11-28F1.2	AMN1	0.999963	0.00170136		RP11-307C18.1	PCED1B	-0.999896	0.000157829
RP11-28F1.2	ANKFN1	0.999584	0.000435133		RP11-307C18.1	LCN2	-0.999911	0.000253024
RP11-28F1.2	AS3MT	0.999099	0.000361237		RP11-307C18.1	ADGRF1	-0.999992	6.014e-05
RP11-28F1.2	BCL2	0.999706	0.000198386		RP11-307C18.1	CCL2	-0.9996	0.000638362
RP11-28F1.2	BHLHE41	0.999554	0.000515894		MESTIT1_2	RND3	-0.999596	0.00283186
CTB-58E17.5	MPPED2	0.999554	7.96981e-06		MESTIT1_2	MALT1	-0.999676	0.00284062
CTB-58E17.5	ZBTB7C	0.999988	0.00191339		MESTIT1_2	ASXL2	-0.999174	0.000307534
CTB-58E17.5	BRIP1	0.99911	0.000884214		MESTIT1_2	STRIP1	-0.999819	0.000336465
CTB-58E17.5	HENMT1	0.999554	0.000496433		MESTIT1_2	SMG1P5	-0.999961	5.13338e-05
CTB-58E17.5	PPDPF	0.99994	0.000112366		MESTIT1_2	ANKRD42	-0.99966	0.00390781
CTB-58E17.5	PPM1D	0.999638	3.95396e-05		MESTIT1_2	CIAPIN1	-0.999554	0.000107497
CTB-58E17.5	ITGA3	0.999849	0.000897886		MESTIT1_2	ATRN	-0.999958	0.00429357
CTB-58E17.5	MAPK10	0.999928	1.69529e-05		MESTIT1_2	ARL1	-0.999676	0.0117912
CTB-58E17.5	SMG8	0.999075	1.80854e-07		MESTIT1_2	OR52H1	-0.999515	0.000365848
CTB-58E17.5	LRRC37A	0.99972	0.00100706		MESTIT1_2	MDC1	-0.999373	0.00444007
CTB-58E17.5	TRMT112	0.999975	9.02891e-05		MESTIT1_2	YOD1	-0.9996	0.00248176
CTB-58E17.5	TTL	0.999466	0.000336546		MESTIT1_2	LYNX1	-0.999238	0.00146732
CTB-58E17.5	ESRRG	0.999481	0.00019551		MESTIT1_2	ELOVL7	-0.999026	0.0216395
CTB-58E17.5	NPR3	0.999143	0.00447369		MESTIT1_2	AKR7A3	-0.99979	2.95248e-05
CTB-58E17.5	ANAPC13	0.999621	5.98799e-05		MESTIT1_2	CDC6	-0.999819	1.97345e-05
CTB-58E17.5	TRAK2	0.999815	0.0226401		MESTIT1_2	FGFR2	-0.999835	1.55933e-06
CTB-58E17.5	TPRG1	0.999424	1.80854e-07		MESTIT1_2	NDRG3	-0.999907	2.58411e-05
CTB-58E17.5	NUF2	0.999437	0.000122732		RP11-685N10.1	PLEKHA6	-0.999424	0.00554956
CTB-58E17.5	THSD4	0.999135	0.000211211		RP11-685N10.1	CDK12	-0.999151	0.00124198
CTB-58E17.5	ERGIC2	0.999869	0.000342046		RP11-685N10.1	TPMT	-0.999761	0.00139468
CTB-58E17.5	TBC1D3P2	0.999963	0.00111884		RP11-685N10.1	MYO7A	-0.99938	0.00452397
CTB-58E17.5	CD44	0.999097	0.00164392		RP11-685N10.1	MFSD14B	-0.999994	0.0024188
CTB-58E17.5	MTND1P17	0.999807	0.00173601		RP11-685N10.1	MAN2A2	-0.999424	0.0287818
CTB-58E17.5	LOXL4	0.999963	0.00373042		RP11-685N10.1	HERPUD1	-0.999424	1.27052e-05
CTB-58E17.5	DCAF13	0.99958	0.000635386		RP11-685N10.1	PLPP3	-0.99938	0.000763365
CTB-58E17.5	PIP4K2B	0.999638	0.00191339		RP11-685N10.1	FOXN2	-0.99938	1.84017e-06
CTB-58E17.5	FAM3B	0.999928	0.000884214		RP11-685N10.1	SLX1A-SULT1A3	-0.999979	0.000405826
CTB-58E17.5	CST1	0.999988	0.000496433		RP11-685N10.1	MYBL2	-0.999311	0.000166272
CTB-58E17.5	RAD51C	0.99911	0.000112366		RP11-685N10.1	BOLA2B; BOLA2	-0.99967	6.88287e-05
CTB-58E17.5	AFF3	0.999554	0.000897886		RP11-685N10.1	MAGEA6	-0.999235	3.09293e-06
CTB-58E17.5	UPK1A	0.99994	0.00100706		RP11-805L22.3	CTAGE9	-0.999751	0.00176516
CTB-58E17.5	RNF43	0.999849	9.02891e-05		RP11-805L22.3	ERBB3	-0.999517	4.68098e-05
CTB-58E17.5	TBC1D3	0.99972	0.000336546		RP11-805L22.3	PWP2	-0.999834	0.00266521
CTB-58E17.5	HGD	0.999975	0.00019551		RP11-805L22.3	PRKAB2	-0.999492	0.00114582
CTB-58E17.5	DMKN	0.999466	0.00447369		RP11-805L22.3	PTBP3	-0.999364	6.30688e-05
CTB-58E17.5	TMSB4XP2	0.999481	5.98799e-05		RP11-805L22.3	ATP5J2	-0.99998	0.00362174
CTB-58E17.5	STC2	0.999143	0.0226401		RP11-805L22.3	PDIA4	-0.999331	0.00670332
CTB-58E17.5	MPPED2	0.999621	0.00039373		RP11-805L22.3	GOLPH3L	-0.99998	0.0257584
CTB-58E17.5	SMG8	0.999815	1.80854e-07		RP11-805L22.3	VAMP8	-0.999966	0.0194287
CTB-58E17.5	TOX3	0.999424	3.95396e-05		RP11-805L22.3	LARP4B	-0.999124	0.00193987
CTB-58E17.5	SEMA5A	0.999437	0.000496433		RP11-805L22.3	B4GALT5	-0.999488	1.5887e-05
CTB-58E17.5	CALCOCO2	1	0.000112366		RP11-805L22.3	NACC1	-0.999068	4.82223e-06
RP11-1C8.5	HOXC11	0.999178	0.000531834		RP11-805L22.3	CHKA	-0.999161	0.000112474
RP11-1C8.5	JADE2	0.99999	0.00288286		RP11-805L22.3	TAGLN2	-0.999806	1.2119e-05
RP11-1C8.5	OR7E100P	0.999893	0.00138172		RP11-805L22.3	EGFR	-0.999764	9.69685e-05
RP11-1C8.5	PEPD	0.999988	8.52576e-06		RP11-805L22.3	SYNPO	-0.999407	0.000164465
RP11-1C8.5	ANXA1	0.999951	0.00234306		RP11-805L22.3	MUC16	-0.999547	0.00020916
RP11-1C8.5	AKAP8L	0.999686	4.36818e-07		RP11-805L22.3	MDK	-0.999968	0.000651956
RP11-1C8.5	GKAP1	0.999993	0.00202671		LL22NC03-N14H11.1	KIAA1217	-0.999733	0.000318597
RP11-1C8.5	VAPB	0.99976	0.000464956		LL22NC03-N14H11.1	GPR135	-0.999372	0.000174974
RP11-1C8.5	POLR3GP1	1	4.54782e-05		LL22NC03-N14H11.1	IKBKAP	-0.999964	2.40321e-05
RP11-1C8.5	CEACAM6	1	5.63489e-05		LL22NC03-N14H11.1	SFMBT1	-0.999797	0.0135226
RP11-1C8.5	RHNO1	0.999841	0.0172083		LL22NC03-N14H11.1	NOTCH2NL	-0.999993	0.00285473
RP11-1C8.5	PSMD7	0.999664	0.000270967		LL22NC03-N14H11.1	DNAJA2	-0.999707	0.00198968
RP11-1C8.5	VPS37B	0.99944	0.00989293		LL22NC03-N14H11.1	IRF6	-0.999985	0.00392419
RP11-1C8.5	SHISA2	0.999331	0.0123285		LL22NC03-N14H11.1	GRHPR	-0.999988	5.5613e-06
RP11-1C8.5	ASH2L	0.999951	0.000693648		LL22NC03-N14H11.1	MTG1	-0.99913	0.00269081
RP11-1C8.5	GOLGA5	0.999269	0.00197117		LL22NC03-N14H11.1	DSCC1	-0.999664	0.00135779
RP11-1C8.5	KLF10	0.999822	0.00112316		LL22NC03-N14H11.1	CBX2	-0.999994	0.00431284
RP11-1C8.5	SCFD1	0.999516	0.00181572		LL22NC03-N14H11.1	ATXN7	-0.999988	0.0042
RP11-1C8.5	ZBTB24	0.99944	0.012108		LL22NC03-N14H11.1	CTDSPL	-0.999996	0.00231602
RP11-1C8.5	ARSJ	0.999189	0.000928016		LL22NC03-N14H11.1	JPH1	-0.999964	5.8323e-05
RP11-1C8.5	CCDC113	0.999838	0.00253022		LL22NC03-N14H11.1	IFITM1	-0.99902	4.11229e-05
RP11-1C8.5	PIP4K2B	0.999664	5.58381e-05		RP11-65J3.15	TFRC	-0.999994	4.76385e-05
RP11-1C8.5	CST1	0.999189	0.000531834		RP11-65J3.15	CDK12	-0.999892	0.00350147
RP11-1C8.5	AFF3	0.999557	0.00288286		RP11-65J3.15	AMPD2	-1	0.0051893
RP11-1C8.5	TBC1D3	0.999178	0.00138172		RP11-65J3.15	TAF13	-0.999323	0.00043636
RP11-1C8.5	HGD	0.99999	8.52576e-06		RP11-65J3.15	TPMT	-0.99942	0.0049834
RP11-1C8.5	INPP4B	0.999893	0.00234306		RP11-65J3.15	PLD2	-0.999956	0.00011466
RP11-1C8.5	STC2	0.999988	4.36818e-07		RP11-65J3.15	MYO7A	-0.999786	0.00272405
RP11-1C8.5	PDK2	0.999951	0.00202671		RP11-65J3.15	NUSAP1	-0.999755	5.53845e-05
RP11-1C8.5	TUBD1	0.999686	0.0172083		RP11-65J3.15	PLPP3	-0.999786	0.000161119
RP11-1C8.5	KAT7	0.999993	0.000270967		RP11-65J3.15	CAV1	-0.999685	3.81997e-06
RP11-1C8.5	CALCOCO2	0.99976	0.00989293		RP11-65J3.15	CNDP2	-0.999093	0.000485093
RP11-1C8.5	CENPU	0.999557	5.58381e-05		RP11-65J3.15	FOXN2	-0.999786	0.000288823
RP11-1C8.5	C18orf32	0.999998	4.01994e-05		RP11-65J3.15	MYBL2	-0.999823	1.03383e-05
RP11-1C8.5	C8orf37	0.99983	0.000126437		RP11-65J3.15	BOLA2B; BOLA2	-0.999544	0.00127837
RP11-1C8.5	CCNK	0.99993	6.36657e-05		RP11-65J3.15	MAGEA6	-0.999859	2.28188e-06
RP11-1C8.5	CWC25	0.99943	9.71085e-06		LINC01239	ACVR2B	-0.99932	0.00189627
RP11-1C8.5	GABRR2	0.999042	0.000916238		LINC01239	SETDB1	-0.999774	0.0001405
RP11-1C8.5	GRHL2	0.999571	0.000128101		LINC01239	HPCAL1	-0.999491	0.00178053
RP11-1C8.5	RPRD1A	0.999175	0.00015673		LINC01239	AHCYL1	-0.999852	0.00018798
RP11-1C8.5	RRM2B	0.999714	6.68661e-06		LINC01239	RFXAP	-0.99999	0.00392254
RP11-1C8.5	SLC10A5	0.999539	0.000658184		LINC01239	SCLT1	-0.999462	0.000806436
RP11-1C8.5	SLC7A9	0.999815	0.000409338		LINC01239	STRN	-0.999653	0.000974945
RP11-1C8.5	STXBP5L	0.99975	9.45218e-05		LINC01239	XAGE2	-0.999852	0.00440463
RP11-1C8.5	TAS2R5	0.999873	0.00014962		LINC01239	MRPL20	-0.999994	0.00672036
RP11-1C8.5	TMEM128	0.999563	4.18248e-05		LINC01239	YEATS2	-0.999595	0.00886103
RP11-1C8.5	ZNF706	0.999347	3.33925e-05		LINC01239	SIL1	-0.999868	0.00355991
RP11-1C8.5	UBE2K	0.999483	0.00255779		LINC01239	ATP1A3	-0.999997	0.0158798
RP11-1C8.5	UQCRB	0.999601	0.000735987		LINC01239	TIAL1	-0.999995	0.00653715
RP11-1C8.5	ZFYVE21	0.999784	0.000317955		LINC01239	LAD1	-0.999774	0.00122849
RP11-1C8.5	TAS2R10	0.999661	0.000727405		LINC01239	COX7B	-0.999631	0.00116733
RP11-1C8.5	STRC	0.999711	0.000178245		LINC01239	ENSA	-0.999491	0.00151882
RP11-1C8.5	GUF1	0.999307	0.000497703		LINC01239	PPP3CB	-0.999462	0.0278936
RP11-1C8.5	IMPA1	0.999949	0.000217561		LINC01239	RIC1	-0.999974	5.57898e-06
RP11-1C8.5	LCORL	0.999539	0.0014537		LINC01239	PGAP1	-0.999133	2.74414e-06
RP11-1C8.5	LGALS3	0.999862	0.000198444		LINC01239	MALL	-0.99972	4.90742e-06
RP11-1C8.5	MAGED1	0.999559	0.000156438		LINC01239	HEXB	-0.999643	3.97682e-07
RP11-1C8.5	MUC1	0.999576	0.00025429		LINC01239	NANOS1	-0.99932	5.04002e-07
RP11-1C8.5	MYBL1	0.999727	7.54518e-05		LINC01239	ADGRG6	-0.99994	0.000987203
RP11-1C8.5	ORMDL3	0.999282	0.0003264		LINC01239	PRRG1	-0.999663	7.40508e-06
RP11-1C8.5	PFN2	0.999236	0.000217584		LINC01239	PPP2R5A	-0.999491	0.000633796
RP11-1C8.5	PGAP3	0.999984	0.000226116		LINC01239	ATP11A	-0.999587	1.27978e-05
RP11-1C8.5	PHF20L1	0.999969	0.000829094		LINC01239	PPIF	-0.999852	3.94074e-05
RP11-1C8.5	PIP4K2B	0.999703	0.000865679		LINC01239	MYL9	-0.999773	1.72516e-05
RP11-1C8.5	POLR2K	0.999951	0.000135387		LINC00189	PTRHD1	-0.999375	0.00253476
RP11-1C8.5	PSMD11	0.999919	0.000322599		LINC00189	AKAP9	-0.999727	7.54518e-05
RP11-1C8.5	PSMD3	0.999774	0.0001405		LINC00189	THOC7	-0.999839	0.000205055
RP11-1C8.5	PTDSS1	0.999856	0.000298815		LINC00189	CNNM3	-0.999891	6.61971e-05
RP11-1C8.5	PTK2	0.999965	0.000823579		LINC00189	BIRC6	-0.999135	0.00192147
RP11-1C8.5	PYCARD	0.999922	0.000685689		LINC00189	RFT1	-0.999871	0.000451724
RP11-1C8.5	DCAF13	0.999486	0.000373207		LINC00189	L3HYPDH	-0.999181	0.00184814
RP11-1C8.5	DPY19L4	0.999685	0.000188106		LINC00189	POP7	-0.999289	5.06135e-05
RP11-1C8.5	E2F5	0.999934	0.000670301		LINC00189	ST14	-0.999957	0.00958576
RP11-1C8.5	EFR3A	0.999151	0.000151893		LINC00189	SUCLG1	-0.999079	0.0137484
RP11-1C8.5	EIF3E	0.999362	0.000423467		LINC00189	METTL2A	-0.999285	0.00274951
RP11-1C8.5	ESRP1	0.999424	5.92218e-05		LINC00189	TGFBR2	-0.999996	0.00238034
RP11-1C8.5	FMOD	0.999959	0.000827523		LINC00189	PDGFD	-0.999435	0.0016592
RP11-1C8.5	CPO	1	0.000505664		LINC00189	PRKAG2	-0.999998	0.0049712
RP11-1C8.5	AZIN1	0.999889	6.15411e-06		LINC00189	SOX13	-0.999984	1.60349e-05
RP11-803B1.8	ZFAND1	0.999354	0.00379776		LINC00189	MFAP2	-0.999869	0.000511053
RP11-803B1.8	SMS	0.999497	0.000479807		LINC00189	DNAAF5	-0.999235	5.50476e-05
RP11-803B1.8	MCM2	0.999743	0.00194033		LINC00189	SPRY1	-0.999992	0.000284386
RP11-803B1.8	NR2F2	0.999281	0.000113536		LINC00189	EGR1	-0.999957	0.00186119
RP11-803B1.8	FGF7P2	0.999345	0.00057556		LINC00189	SDC1	-0.999914	6.69085e-05
RP11-803B1.8	GABBR1	0.999307	3.18176e-06		LINC00189	SDHAF3	-0.999759	9.6593e-06
RP11-803B1.8	KCTD18	0.999881	0.000286368		LINC00189	GLYATL2	-0.999978	0.00225672
RP11-803B1.8	ANXA2R	0.999839	0.0010417		LINC00189	FADS2	-0.999727	0.000185568
RP11-803B1.8	VPS33A	0.999345	0.00165375		LINC00189	ALOX15B	-0.999727	0.000380965
RP11-803B1.8	CLUAP1	0.999899	0.00212347		RP11-616M22.7	SRBD1	-0.99928	0.00166293
RP11-803B1.8	PIGA	0.999685	0.00443529		RP11-616M22.7	GLRXP	-0.999856	0.000343304
RP11-803B1.8	SCML1	0.999345	0.00057556		RP11-616M22.7	TPP1	-0.999197	6.39907e-05
RP11-803B1.8	ANKRD36	0.999369	7.96027e-05		RP11-616M22.7	COLGALT1	-0.999769	0.000449815
RP11-803B1.8	FAM86B1	0.999618	0.000485801		RP11-616M22.7	TICAM1	-0.999856	0.000296767
RP11-803B1.8	GABBR1	0.999589	0.0011917		RP11-616M22.7	ESPN	-0.999371	0.00175107
RP11-803B1.8	HDAC6	0.999877	5.30763e-05		RP11-616M22.7	DAGLB	-0.999856	0.000298815
RP11-803B1.8	PPP1R3E	0.999622	0.000731585		RP11-616M22.7	ATG4A	-0.999945	0.004783
CTD-2528L19.6	PDLIM3	0.999548	0.000619863		RP11-616M22.7	MGST2	-0.999197	0.000515941
CTD-2528L19.6	IPO5P1	0.999628	0.000666523		RP11-616M22.7	PHKB	-0.999953	0.00221842
CTD-2528L19.6	PHF19	0.999995	0.000327543		RP11-616M22.7	DTNB	-0.999132	0.00736571
CTD-2528L19.6	ARL3	0.999391	0.000162256		RP11-616M22.7	APP	-0.999856	0.00550217
CTD-2528L19.6	CXCL14	0.999029	0.00166072		RP11-616M22.7	SULT1A2	-0.999856	0.0138227
CTD-2528L19.6	GPX1	0.999459	0.000118095		RP11-616M22.7	PEX1	-0.999856	0.0116955
CTD-2528L19.6	HOXC9	0.999522	0.0219869		RP11-616M22.7	PCNT	-0.999856	0.00983631
CTD-2528L19.6	ZBTB34	0.999967	0.000733654		RP11-616M22.7	WDR3	-0.999681	0.00317246
CTD-2528L19.6	PNPLA4	0.99955	0.000204757		RP11-616M22.7	RMDN3	-0.999856	0.00339808
CTD-2528L19.6	SF3B3	0.999994	0.0275429		RP11-616M22.7	LIMD1	-0.999625	0.00179663
CTD-2528L19.6	FAR2P1	0.999898	0.0176977		RP11-616M22.7	POLR2E	-0.999856	0.00466725
CTD-2528L19.6	GSTA4	0.999994	0.000895389		RP11-616M22.7	WDR11	-0.999029	0.00128581
CTD-2528L19.6	KCNQ5	0.999097	0.000993994		RP11-616M22.7	CAAP1	-0.999592	5.88099e-05
CTD-2528L19.6	AKAP5	0.999101	0.00027975		RP11-616M22.7	CITED4	-0.999856	0.0344124
CTD-2528L19.6	BTD	0.999994	0.00357747		RP11-616M22.7	ERP44	-0.999856	0.000245452
CTD-2528L19.6	TTF1	0.999898	0.00176333		RP11-616M22.7	CDK17	-0.999998	0.000135238
CTD-2528L19.6	SMO	0.999729	0.000345724		RP11-616M22.7	DUXAP8	-0.999856	1.61751e-05
CTD-2528L19.6	MAFB	0.999994	0.000114168		RP11-616M22.7	MAML2	-0.999729	3.53716e-06
CTD-2528L19.6	CCDC149	0.999619	1.02424e-05		RP11-616M22.7	BMPR1B	-0.999856	0.000166738
CTD-2528L19.6	TSR2	0.999994	0.000603111		RP11-616M22.7	PRSS22	-0.999029	0.000384276
CTD-2528L19.6	NCOA2	0.999619	0.000424841		RP11-616M22.7	NR4A3	-0.999856	2.37861e-05
CTD-2528L19.6	MATN2	0.999913	2.61658e-05		RP11-616M22.7	DDAH1	-0.99913	0.000244129
CTD-2528L19.6	YPEL1	0.999816	0.0198861		RP11-616M22.7	SREBF1	-0.999371	0.0012807
CTD-2528L19.6	PPP1R14B	0.999924	0.00621717		RP11-616M22.7	UNC93B1	-0.99999	1.31264e-05
CTD-2528L19.6	HIF1A	0.999029	0.00225277		RP11-616M22.7	RASAL2	-0.999567	0.000373625
CTD-2528L19.6	APOBEC3F	0.999579	0.000536744		RP11-128N14.5	RANBP20P	-0.999957	0.00145762
CTD-2528L19.6	SDHAF4	0.999029	0.00477258		RP11-128N14.5	MANSC1	-0.999942	0.000482638
CTD-2528L19.6	TMSB4XP1	0.999994	0.000204757		RP11-128N14.5	RELB	-0.999924	3.12876e-05
CTD-2528L19.6	COLEC12	0.999898	0.0275429		RP11-128N14.5	GATAD1	-0.999645	0.00134002
CTD-2528L19.6	NME4	0.999994	0.0176977		RP11-138A9.1	THOC7	-0.999873	0.00122296
CTD-2528L19.6	TBX3	0.999097	0.000895389		RP11-128N14.5	DNPH1	-0.999953	0.000160407
CTD-2528L19.6	NAALADL2	0.999101	0.000993994		RP11-128N14.5	GRPEL2	-0.999934	0.00387251
CTD-2528L19.6	OXCT1	0.999994	0.00027975		RP11-128N14.5	VPS50	-0.99903	0.00486742
CTD-2528L19.6	TRIM37	0.999898	0.00357747		RP11-128N14.5	DMAP1	-0.999989	0.000127106
CTD-2528L19.6	H2AFY2	0.999729	0.00176333		RP11-128N14.5	AGBL5	-0.999479	0.00070672
CTD-2528L19.6	GPX1	0.999994	1.02424e-05		RP11-128N14.5	LCLAT1	-0.999846	0.000187576
CTD-2528L19.6	C12orf76	0.999247	0.0190183		RP11-138A9.1	L3HYPDH	-0.999978	0.00180628
CTD-2528L19.6	C5orf24	0.999998	0.014253		RP11-128N14.5	SYT1	-0.999702	0.00180189
CTD-2528L19.6	CCDC14	0.999334	0.0157366		RP11-128N14.5	BATF	-0.999713	0.00118916
CTD-2528L19.6	CCDC7	0.999991	0.0131767		RP11-128N14.5	CTH	-0.999254	0.00236771
CTD-2528L19.6	DCAF16	0.999929	0.0174868		RP11-128N14.5	ANAPC16	-0.999973	0.00064987
CTD-2528L19.6	FAM200B	0.999339	0.0105222		RP11-128N14.5	TMBIM4	-0.999955	0.000313559
CTD-2528L19.6	KLHDC1	0.999944	0.00393994		RP11-138A9.1	POP7	-0.999993	0.000353263
CTD-2528L19.6	RNF138	0.999728	0.0107304		RP11-138A9.1	ST14	-0.999698	0.00464699
CTD-2528L19.6	RPGR	0.99998	0.0132249		RP11-138A9.1	SUCLG1	-0.999959	0.0113368
CTD-2528L19.6	SENP7	0.999123	0.0383216		RP11-128N14.5	OLAH	-0.999838	0.000393188
CTD-2528L19.6	SLC25A36	0.99991	0.0112023		RP11-128N14.5	OR52N1	-0.999645	0.0047546
CTD-2528L19.6	TAS2R14	0.999023	0.019084		RP11-138A9.1	TGFBR2	-0.999331	0.00322968
CTD-2528L19.6	THOC1	0.999476	0.0305214		RP11-128N14.5	ALPP	-0.999645	0.00269854
CTD-2528L19.6	TMEM128	0.999181	0.011109		RP11-138A9.1	CDR2	-0.999489	0.000843887
CTD-2528L19.6	ZNF10	0.99985	0.0144971		RP11-138A9.1	NOTCH2	-0.999887	0.00185602
CTD-2528L19.6	ZNF141	0.999757	0.0167857		RP11-128N14.5	UGT8	-0.999797	0.00085313
CTD-2528L19.6	ZNF160	0.999587	0.0115892		RP11-128N14.5	GNG12	-0.999797	0.000629465
CTD-2528L19.6	ZNF264	0.999668	0.0117154		RP11-138A9.1	PRKAG2	-0.999498	0.001817
CTD-2528L19.6	ZNF280C	0.99904	0.0140303		RP11-128N14.5	LPCAT1	-1	0.00322874
CTD-2528L19.6	ZNF284	0.99992	0.0339849		RP11-128N14.5	ARPC1A	-0.999206	0.00319867
CTD-2528L19.6	ZNF302	0.999792	0.0165081		RP11-128N14.5	AKR1A1	-0.999639	0.00342274
CTD-2528L19.6	ZNF304	1	0.0111475		RP11-128N14.5	PMPCB	-0.999002	0.00149061
CTD-2528L19.6	ZNF30	0.999963	0.0119033		RP11-128N14.5	CNN3	-0.999595	0.000228224
CTD-2528L19.6	ZNF383	0.999902	0.0286622		RP11-128N14.5	LYPD3	-0.999042	2.43802e-06
CTD-2528L19.6	ZNF417	0.999995	0.0135962		RP11-128N14.5	PTGS1	-0.999455	0.000169355
CTD-2528L19.6	ZNF418	0.999058	0.00856446		RP11-128N14.5	SULT1A1	-0.999546	0.000236471
CTD-2528L19.6	ZNF419	0.999947	0.0186155		RP11-138A9.1	ALG2	-0.999912	0.000754235
CTD-2528L19.6	ZNF420	0.99926	0.00720916		RP11-138A9.1	SOX13	-0.999222	3.97875e-05
CTD-2528L19.6	ZNF543	0.999892	0.0220786		RP11-128N14.5	JUP	-0.999356	8.38753e-06
CTD-2528L19.6	ZNF546	0.999968	0.0295121		RP11-128N14.5	NBEAL2	-0.999973	9.17949e-05
CTD-2528L19.6	ZNF548	0.999922	0.01209		RP11-138A9.1	MFAP2	-0.999844	1.93235e-06
CTD-2528L19.6	ZNF565	0.999502	0.0169199		RP11-138A9.1	SPRY1	-0.99955	1.3156e-05
CTD-2528L19.6	ZNF566	0.999989	0.0180499		RP11-138A9.1	EGR1	-0.999698	5.0816e-05
CTD-2528L19.6	ZNF567	0.999868	0.0119715		RP11-138A9.1	SDC1	-0.999784	7.2276e-05
CTD-2528L19.6	ZNF568	0.999015	0.0143234		RP11-128N14.5	GSTM4	-0.999905	0.00013579
CTD-2528L19.6	ZNF569	0.999225	0.0190704		RP11-138A9.1	SDHAF3	-0.999929	0.000103538
CTD-2528L19.6	ZNF571	0.999992	0.0153342		RP11-128N14.5	PHYHIPL	-0.999919	0.000434444
CTD-2528L19.6	ZNF587	0.999168	0.0146669		RP11-128N14.5	RAB31	-0.999924	8.20129e-05
CTD-2528L19.6	ZNF606	0.999498	0.0170256		RP11-138A9.1	GLYATL2	-0.999631	0.000111207
CTD-2528L19.6	ZNF607	0.999802	0.0255476		CTB-193M12.5	PLEKHA6	-0.999859	6.10882e-05
CTD-2528L19.6	ZNF614	0.999003	0.0166029		CTB-193M12.5	TPMT	-0.99924	0.000294213
CTD-2528L19.6	ZNF654	0.999052	0.00920602		CTB-193M12.5	DCPS	-0.999342	0.00164122
CTD-2528L19.6	ZNF680	0.999959	0.0201802		CTB-193M12.5	MFSD14B	-0.999908	0.00321443
CTD-2528L19.6	ZNF765	0.999857	0.0166811		CTB-193M12.5	MAN2A2	-0.999859	0.0225586
CTD-2528L19.6	ZNF776	0.999703	0.00858394		CTB-193M12.5	HERPUD1	-0.999859	9.94041e-06
CTD-2528L19.6	ZNF780A	0.999943	0.0166557		CTB-193M12.5	SLX1A-SULT1A3	-0.999943	0.000181927
CTD-2528L19.6	ZNF780B	0.999932	0.0127259		CTB-193M12.5	BOLA2B; BOLA2	-0.999082	0.000346654
CTD-2528L19.6	ZNF790	0.99977	0.00648251		CTB-193M12.5	SERHL2	-0.999492	0.000321689
CTD-2528L19.6	ZNF793	0.999977	0.0173147		LINC00623	DCUN1D2	-0.999995	3.81766e-05
CTD-2528L19.6	ZNF84	0.999632	0.00537734		LINC00623	CCND3	-0.99939	0.000255879
CTD-2528L19.6	ZNF382	0.999943	0.0166557		LINC00623	RBCK1	-0.999892	5.25434e-05
CTD-2528L19.6	UBE2B	0.999684	0.000179461		LINC00623	OTUD7B	-0.999699	0.000193197
CTD-2528L19.6	ZFP14	0.999904	9.32047e-05		LINC00623	MICAL3	-0.999781	0.000302356
CTD-2528L19.6	ZFP2	0.999784	0.000229326		LINC00623	CUL4B	-0.999138	0.000254059
CTD-2528L19.6	ZFP30	0.999591	0.000280804		LINC00623	PSMC5	-0.999699	0.00209859
CTD-2528L19.6	ZMAT1	0.999979	0.000134714		LINC00623	AK3	-0.999581	0.00522483
CTD-2528L19.6	THAP6	0.999804	0.000171073		LINC00623	SDR42E1	-0.999239	0.00176365
CTD-2528L19.6	SMAD4	0.999804	6.81403e-05		LINC00623	RIPK4	-0.999997	0.00227247
CTD-2528L19.6	SEPSECS	0.999313	0.000156133		LINC00623	NUDT6	-0.999023	0.000688127
CTD-2528L19.6	LRRC37A	0.999713	0.000581057		LINC00623	SRM	-0.999984	0.00815241
CTD-2528L19.6	MAN2B1	0.999038	0.000114725		LINC00623	SYPL1	-0.999997	0.000723663
CTD-2528L19.6	PACRGL	1	0.0011429		LINC00623	TOR3A	-0.999815	0.00239151
CTD-2528L19.6	PHF10	0.999925	7.64746e-05		LINC00623	TRABD	-0.999288	0.00520294
CTD-2528L19.6	POLI	0.999689	0.00128371		LINC00623	HPSE	-0.999917	0.00472294
CTD-2528L19.6	PPP1R3E	0.999767	0.000237021		LINC00623	PUS10	-0.999342	0.000510515
CTD-2528L19.6	GCA	0.999932	0.000284644		LINC00623	PVRIG	-0.999784	3.117e-06
CTD-2528L19.6	GIN1	0.999408	9.89617e-05		LINC00623	DYNC1LI1	-0.999434	2.31392e-06
CTD-2528L19.6	GOLGA8A	0.999848	0.000389508		LINC00623	OR7E83P	-0.999288	1.55519e-05
CTD-2528L19.6	GOLGA8B	0.999213	0.000244826		LINC00623	PDZD8	-0.99998	0.000628175
CTD-2528L19.6	KLC1	0.999386	0.000165842		LINC00623	RUSC2	-0.999916	1.50005e-05
CTD-2528L19.6	DNAJC28	0.999597	0.000358093		LINC00623	MPC1	-0.999342	7.50594e-05
CTD-2528L19.6	DPY19L4	0.999969	0.000169626		LINC00623	GLB1; TMPPE	-0.999872	0.000104902
CTD-2528L19.6	CCNG2	0.999937	8.54265e-05		RP11-325K4.3	ALDOA	-0.999166	0.00187927
CTD-2528L19.6	CCNT2	0.999877	8.21767e-05		RP11-325K4.3	CAV2	-0.999767	0.000237021
CTD-2528L19.6	CD276	0.999992	0.000195503		RP11-325K4.3	GNA12	-0.999966	0.000843925
CTD-2528L19.6	CGGBP1	0.999711	0.000509485		RP11-325K4.3	PLXNA2	-0.999366	0.00188668
CTD-2528L19.6	CLK1	0.999819	0.000120145		RP11-325K4.3	MYO1E	-0.999936	0.00158535
CTD-2528L19.6	CCDC146	0.999703	0.000425613		RP11-325K4.3	CRLS1	-0.999995	0.000612149
CTD-2528L19.6	ANAPC4	0.999988	0.000111112		RP11-325K4.3	RIT1	-0.99998	0.00583532
CTD-2528L19.6	ANKAR	0.999252	0.000323352		RP11-325K4.3	R3HCC1	-0.999776	0.0026405
CTD-2528L19.6	ANKRD36	0.999575	0.000149993		RP11-325K4.3	H3F3C	-0.999816	0.00706581
CTD-2528L19.6	ARL6IP6	0.999903	6.28231e-05		RP11-325K4.3	IMP4	-0.999168	0.0146669
CTD-2528L19.6	BBS10	0.999155	4.23016e-05		RP11-325K4.3	FUT10	-0.999729	0.00569069
LYRM4-AS1	LRIG1	0.999893	1.40676e-05		RP11-325K4.3	DAB2IP	-0.999956	0.00377527
LYRM4-AS1	TRIM37	0.999995	4.28093e-05		RP11-325K4.3	CFB	-0.99954	0.00249844
LYRM4-AS1	NNT	0.999692	0.000678949		RP11-325K4.3	TFPI	-0.999936	0.0010544
LYRM4-AS1	DYNLRB1	0.999415	0.000170529		RP11-325K4.3	ACAT1	-0.999448	0.00122468
LYRM4-AS1	HDAC6	0.999973	0.000245046		RP11-325K4.3	RAB20	-0.999999	0.0348462
LYRM4-AS1	NSUN7	0.999577	0.00163999		RP11-325K4.3	NAPRT	-0.999141	2.06063e-06
LYRM4-AS1	XRCC2	0.999109	0.000208042		RP11-325K4.3	SMAD3	-0.99997	0.000182513
LYRM4-AS1	VPS37C	0.999541	0.0138557		RP11-325K4.3	TFDP1	-0.999227	1.66989e-06
LYRM4-AS1	PTK7	0.999292	0.00215336		RP11-325K4.3	CNKSR1	-0.999994	8.26018e-06
LYRM4-AS1	MMP16	0.99984	0.000470498		RP11-325K4.3	CRYBB2P1	-0.999767	1.51589e-05
LYRM4-AS1	TOX4	0.99989	0.00160077		RP11-325K4.3	CHCHD10	-0.999875	8.98956e-06
LYRM4-AS1	SF3A2	0.999415	0.00187258		RP11-325K4.3	MTMR2	-0.999994	1.32228e-05
LYRM4-AS1	OR4H6P	0.999671	0.000823382		RP11-325K4.3	KAT2A	-0.999946	0.00034718
LYRM4-AS1	FOXP2	0.999223	8.44629e-05		RP11-325K4.3	EPPK1	-0.999493	0.000218239
LYRM4-AS1	PRKAA2	1	0.0013861		RP11-325K4.3	ST3GAL4	-0.999994	6.90047e-05
LYRM4-AS1	SNORD8	0.999935	0.00513169		RP11-325K4.3	CCL2	-0.999023	7.13443e-05
LYRM4-AS1	ZDHHC1	1	0.000619612		RP11-325K4.3	MANBAL	-0.999913	2.28767e-06
LYRM4-AS1	NSUN3	0.999255	0.000399236		RP11-325K4.3	WIPI1	-0.999767	3.09406e-05
LYRM4-AS1	GATA4	0.999695	0.00125576		RP11-325K4.3	PHACTR2	-0.999647	3.04445e-05
LYRM4-AS1	MCM9	0.999873	0.00539443		RP11-325K4.3	CTPS2	-0.999544	0.000103317
LYRM4-AS1	TMSB4XP1	0.999893	1.40676e-05		TNRC6C-AS1	COPS6	-0.999932	0.00582628
LYRM4-AS1	TMEM150C	0.999692	0.000678949		TNRC6C-AS1	WDR37	-0.999546	0.000181932
LYRM4-AS1	NME4	0.999415	0.000170529		TNRC6C-AS1	CCDC12	-0.999938	0.000853784
LYRM4-AS1	TBX3	0.999973	0.000245046		TNRC6C-AS1	WIPF1	-0.999804	0.000171073
LYRM4-AS1	PSMB3	0.999577	0.00163999		TNRC6C-AS1	ING1	-0.999834	7.83105e-05
LYRM4-AS1	NEDD4L	0.999109	0.000208042		TNRC6C-AS1	BMPR2	-0.999806	0.000104597
LYRM4-AS1	GPX1	0.999541	0.0138557		TNRC6C-AS1	METTL17	-0.999571	0.00113543
LYRM4-AS1	AS3MT	0.99986	0.000618993		TNRC6C-AS1	RELL2	-0.999658	0.000110632
LYRM4-AS1	GTF3C6	0.99998	2.19756e-05		TNRC6C-AS1	TLK2	-0.99999	0.000646362
LYRM4-AS1	FTH1P7	0.99931	0.000104885		TNRC6C-AS1	SUMF2	-0.999806	0.0023957
RP11-227G15.8	PFN2	0.999327	0.0118769		TNRC6C-AS1	FOLR1	-0.99964	0.0035672
RP11-227G15.8	C1GALT1P1	0.999196	0.000251612		TNRC6C-AS1	PEX11B	-0.999834	0.0026242
RP11-227G15.8	POLA1	0.999996	0.000437669		TNRC6C-AS1	MFAP3	-0.999795	0.00177346
RP11-227G15.8	RAB27B	0.999327	3.23683e-06		TNRC6C-AS1	XPO4	-0.999997	0.00500862
RP11-227G15.8	CCNG2	0.99906	0.000366887		TNRC6C-AS1	BAK1	-0.999999	0.0142069
RP11-227G15.8	ORAOV1	0.999949	0.00524863		TNRC6C-AS1	E2F8	-0.999298	0.0010476
RP11-227G15.8	SIMC1	0.999502	0.000188876		TNRC6C-AS1	ATF7IP2	-0.99968	0.000691063
RP11-227G15.8	WWC3	0.99962	6.7125e-07		TNRC6C-AS1	PLOD2	-0.999547	0.0171482
RP11-227G15.8	ADD1	0.999654	1.94479e-05		TNRC6C-AS1	SH2D4A	-0.999961	2.69933e-06
RP11-227G15.8	MYH10	0.99957	0.00203677		TNRC6C-AS1	GCLM	-0.999781	2.12814e-05
RP11-227G15.8	NOSTRIN	0.999726	0.00192863		TNRC6C-AS1	BMP7	-0.999761	2.36082e-07
RP11-227G15.8	MAGED1	0.999993	0.0016673		TNRC6C-AS1	ZBTB10	-0.999809	0.000323863
RP11-227G15.8	AGAP3	0.999996	0.000259005		TNRC6C-AS1	ALDH1L2	-0.999932	7.02836e-05
RP11-227G15.8	NISCH	0.999772	0.00219687		TNRC6C-AS1	VN1R53P	-0.999997	0.00175805
RP11-227G15.8	MSL3P1	0.999428	0.00681864		LINC02432	OSTC	-0.999781	0.00317796
RP11-227G15.8	GOLGA8B	0.999418	0.000243541		LINC02432	DNAJA3	-0.999563	0.00209443
RP11-227G15.8	ITIH6	0.999948	0.000199739		LINC02432	WFS1	-0.99995	0.00312012
RP11-227G15.8	LZTS2	0.999897	0.000174342		LINC02432	KXD1	-0.999841	0.000479786
RP11-227G15.8	HMCES	0.999313	0.000693498		LINC02432	OSGEPL1	-0.999503	5.93631e-05
RP11-227G15.8	USP22	0.999953	0.00106289		LINC02432	THSD7A	-0.999369	0.00027923
RP11-227G15.8	PIK3C2G	0.999879	0.00673115		LINC02432	KBTBD8	-0.999649	0.000246154
RP11-227G15.8	HPGD	0.999526	0.0232391		LINC02432	NDFIP2	-0.999974	2.83683e-05
RP11-227G15.8	GLUD1P3	0.999115	0.00448377		LINC02432	TFB1M	-0.999899	0.000318249
RP11-227G15.8	TMEM150C	0.99957	0.00203677		LINC02432	EPHB6	-0.999731	0.0029093
RP11-227G15.8	ZNF382	0.999726	0.00192863		LINC02432	PLA2R1	-0.999195	0.0034117
RP11-227G15.8	HEATR6	0.999993	0.0016673		LINC02432	NADK	-0.999699	0.00115835
RP11-227G15.8	TNFSF10	0.999996	0.000259005		LINC02432	PLEKHF1	-0.999871	1.06122e-05
RP11-227G15.8	NEDD4L	0.999196	0.000251612		LINC02432	IFRD2	-0.999782	0.000198477
RP11-227G15.8	CENPN	0.999986	0.000201192		LINC02432	SUSD2	-0.999996	0.000105904
RP11-227G15.8	NEK9	0.999827	0.000603944		LINC02432	TCN1	-0.999921	0.000401255
RP11-227G15.8	NF1	0.999037	0.000484739		RP11-797A18.6	SIKE1	-1	7.43503e-05
RP11-227G15.8	STXBP4	0.999985	0.00130685		RP11-797A18.6	ACTR6	-0.999502	0.000872762
RP11-227G15.8	SYNRG	0.999714	0.000565829		RP11-797A18.6	SPATA5	-0.99978	9.43027e-05
RP11-227G15.8	TADA2A	0.999542	0.0023673		RP11-797A18.6	CLN6	-0.999555	0.00737273
RP11-227G15.8	CNST	0.999018	0.00068		RP11-797A18.6	WDR41	-0.999984	0.00165869
RP11-227G15.8	ORMDL3	0.999847	7.38861e-05		RP11-797A18.6	N4BP3	-0.999895	0.00094268
RP11-227G15.8	RFFL	0.999658	0.00203085		RP11-797A18.6	LRRC8B	-0.999992	0.00409047
RP11-227G15.8	RHOT1	0.999549	0.000278488		RP11-797A18.6	DNAJC9	-0.999994	0.000111099
RP11-227G15.8	SDCCAG8	0.999802	0.000121231		RP11-797A18.6	FZD6	-0.999253	0.000118566
RP11-227G15.8	STRC	0.999711	0.000288178		RP11-797A18.6	ALG1L15P	-0.999648	0.0115349
RP11-227G15.8	SUZ12	0.999722	5.67659e-05		RP11-797A18.6	VDR	-0.999998	0.000692918
RP11-227G15.8	TBC1D3	0.999827	0.00093534		RP11-797A18.6	CBR3	-0.999253	0.000490939
RP11-227G15.8	TNNI3K	0.999322	0.000519326		RP11-797A18.6	EVI5	-0.99915	0.00647764
RP11-497G19.2	GGNBP2	0.999972	0.00573632		RP11-797A18.6	MEIS3P1	-0.999957	0.000926149
RP11-497G19.2	ZNF358	0.999322	3.97044e-05		RP11-797A18.6	NUFIP2	-0.999643	4.02284e-05
RP11-497G19.2	LUC7L3	0.999675	0.000945088		RP11-797A18.6	KAT6B	-0.999179	2.25016e-06
RP11-497G19.2	PTPRG	0.999344	3.63507e-05		RP11-797A18.6	TTC9	-0.999994	1.92219e-05
RP11-497G19.2	ESRP1	0.999878	0.000121471		RP11-797A18.6	CTPS1	-0.999751	4.42826e-05
RP11-497G19.2	LMX1B	0.999979	4.89041e-05		RP11-797A18.6	MECOM	-0.999351	4.37997e-06
RP11-497G19.2	MAPRE2	0.999785	0.000794283		RP11-797A18.6	PDE5A	-0.999932	4.19619e-06
RP11-497G19.2	HOXB7	0.999849	0.000130297		RP11-797A18.6	NBN	-0.999987	0.00122585
RP11-497G19.2	BBX	0.999989	7.88283e-05		RP11-797A18.6	WWC2	-0.999312	0.000516112
RP11-497G19.2	RAB3D	0.999979	0.00033536		RP11-797A18.6	IGFBP7	-0.999858	7.68754e-05
RP11-497G19.2	EFCAB2	0.999878	3.2472e-05		RP11-797A18.6	PLTP	-0.999179	9.19959e-05
RP11-497G19.2	FAIM2	0.999684	0.021452		RP11-797A18.6	CDH1	-0.999968	4.08587e-05
RP11-497G19.2	DCBLD2	0.999559	0.000827895		TSIX	TFRC	-0.999925	2.08787e-05
RP11-497G19.2	IRAK1BP1	0.999322	0.00355969		TSIX	CDK12	-0.999724	0.00341921
RP11-497G19.2	NOL4L	0.999944	0.00797063		TSIX	AMPD2	-0.999954	0.00745217
RP11-497G19.2	MYRFL	0.999984	0.000113583		TSIX	TAF13	-0.999607	0.000262769
RP11-497G19.2	PBX3	0.999945	0.000857555		TSIX	TPMT	-0.999083	0.00144975
RP11-497G19.2	SUB1P1	0.999878	0.000795892		TSIX	UFC1	-0.999339	0.00261735
RP11-497G19.2	SUSD4	0.999994	0.000189126		TSIX	PLD2	-1	0.000445158
RP11-497G19.2	IREB2	0.999849	0.000162995		TSIX	MYO7A	-0.999565	0.00565671
RP11-497G19.2	PLEKHF2	0.999099	0.000265208		TSIX	NUSAP1	-0.999911	2.22423e-06
RP11-497G19.2	MTPAP	0.9998	0.00411299		TSIX	PLPP3	-0.999565	0.000246962
RP11-497G19.2	B3GALNT1	0.999559	0.00111847		TSIX	CAV1	-0.999867	2.24972e-05
RP11-497G19.2	ALDH18A1	0.999878	0.00199953		TSIX	CNDP2	-0.999429	0.000123276
RP11-497G19.2	TBC1D3K	0.999559	0.00111847		TSIX	FOXN2	-0.999565	0.000347829
RP11-497G19.2	HEY2	1	0.00573632		TSIX	MYBL2	-0.999619	0.000549967
RP11-497G19.2	SDC2	0.999675	0.000945088		TSIX	BOLA2B; BOLA2	-0.99924	7.4844e-05
RP11-497G19.2	INPP4B	0.999785	0.000794283		TSIX	MAGEA6	-0.999672	5.98375e-05
RP11-497G19.2	CMBL	0.999979	0.00033536		RASA3-AS	PPM1N	-0.999941	0.00362431
RP11-497G19.2	MEGF9	0.999684	0.021452		RASA3-AS	TIMM13	-0.99989	0.00257456
RP11-497G19.2	PDK2	0.999984	0.000113583		RASA3-AS	ISOC2	-0.999857	0.00141155
RP11-497G19.2	KAT7	0.999878	0.000795892		RASA3-AS	LYPLA2	-0.99995	0.000279607
RP11-497G19.2	CEP70	0.999899	0.000164954		RASA3-AS	FUOM	-0.999164	0.00015625
RP11-497G19.2	EAF2	0.999983	2.41628e-06		RASA3-AS	APMAP	-1	0.000881779
RP11-497G19.2	EHF	1	0.000144994		RASA3-AS	KSR1	-0.999944	7.06456e-05
RP11-497G19.2	HPGD	0.999924	3.12876e-05		RASA3-AS	IFIH1	-0.999554	0.000515894
RP11-497G19.2	LGI1	0.999687	0.000283631		RASA3-AS	PRDX1	-0.999645	0.000125352
RP11-497G19.2	LRIG1	0.999304	5.21069e-05		RASA3-AS	VAMP5	-0.999932	0.00172309
RP11-497G19.2	MSI1	0.999998	0.000653087		RASA3-AS	FOSB	-0.999322	0.00169762
RP11-497G19.2	NFIX	0.999938	0.000853784		RASA3-AS	NEK4	-0.999769	0.00227915
RP11-497G19.2	PIK3R1	0.999938	3.94843e-05		RASA3-AS	PDGFB	-0.999064	0.000113906
RP11-497G19.2	PIP	0.999466	0.00131508		RASA3-AS	LAMP1	-0.999424	0.00315575
RP11-497G19.2	PVALB	0.999536	5.51845e-05		RASA3-AS	CTAG2	-0.99985	0.0144971
RP11-497G19.2	PYCARD	0.999372	0.000174974		RASA3-AS	RNPEP	-0.999996	0.00438543
RP11-497G19.2	RAB38	0.999393	5.645e-05		RASA3-AS	IKBKE	-0.999913	0.00399211
RP11-497G19.2	TMEM150C	0.999993	5.12333e-05		RASA3-AS	MTRR	-0.999233	0.00200313
RP11-497G19.2	TNIK	0.999964	0.000450186		RASA3-AS	ACO2	-0.999424	0.00281111
LINC00664	MEGF9	1	8.92151e-06		RASA3-AS	PLEKHS1	-1	0.0012066
LINC00664	POTEKP	0.999993	0.00150223		RASA3-AS	BIRC5	-0.999087	0.00328173
LINC00664	SESN1	0.99992	0.00122582		RASA3-AS	NSUN5P1	-0.999982	5.25943e-05
LINC00664	KLK12	0.999008	0.00163475		RASA3-AS	DLGAP4	-0.999733	0.000187284
LINC00664	RBBP7	0.999995	0.000610014		RASA3-AS	KCNG3	-0.999941	0.000267388
LINC00664	MUC6	0.999367	0.000268809		RASA3-AS	BHLHE40	-1	2.63083e-06
LINC00664	IER3IP1	0.999096	0.00289052		RASA3-AS	CLSTN1	-0.999424	0.000191621
LINC00664	CSE1L	0.999984	0.00139018		RASA3-AS	DNAJC6	-0.999424	0.000200727
LINC00664	MYO19	0.999008	0.000383805		RASA3-AS	LRP8	-0.999137	0.000556738
LINC00664	ARRDC3	0.999973	0.00625257		RASA3-AS	ELOVL6	-0.999597	3.78446e-06
LINC00664	TBL1YP1	0.999996	8.58878e-07		RASA3-AS	EPAS1	-1	4.51461e-05
LINC00664	DNM3	0.999994	0.00121426		LINC00998	POLR3H	-0.999732	0.00229039
LINC00664	PLEKHG4B	0.999287	3.27259e-05		LINC00998	RIPK2	-0.999359	0.000160557
LINC00664	ILDR1	0.999287	0.000366661		LINC00998	NDUFA11	-0.999966	0.000151889
LINC00664	ACADSB	0.999576	0.00024761		LINC00998	NOA1	-0.999832	0.000253008
LINC00664	NLGN4X	0.999098	0.000395209		LINC00998	GMPR	-0.999226	3.21098e-05
LINC00664	OR7E2P	0.999841	0.00581414		LINC00998	BAHD1	-0.999359	0.00548031
LINC00664	BBS10	0.999008	0.000280896		LINC00998	NDUFB5	-0.999972	0.000115421
LINC00664	TBC1D14	0.999287	0.00292364		LINC00998	STX5	-0.999972	0.000140527
LINC00664	CDKL2	0.999973	9.96648e-05		LINC00998	LAGE3	-0.9999	0.000684653
LINC00664	PRDM10	0.999892	0.00583918		LINC00998	DISP1	-0.999638	0.000768201
LINC00664	CMBL	1	5.55375e-06		LINC00998	HDHD3	-0.99902	0.00274584
LINC00664	ZDHHC12	0.999654	0.00340187		LINC00998	CBLC	-0.999107	0.000702217
LINC00664	FBXO31	0.999892	0.0191048		LINC00998	JUN	-0.999617	0.0023354
LINC00664	EDEM2	0.999412	0.0118077		LINC00998	SAMD9	-0.99902	0.00202479
LINC00664	TBC1D3K	0.999008	0.00163475		LINC00998	OTUD6B	-0.999972	0.000202623
LINC00664	HEY2	0.999995	0.000610014		LINC00998	DNAJB9	-0.999883	3.49665e-07
LINC00664	SDC2	0.999096	0.00289052		LINC00998	MTBP	-0.999534	4.61283e-05
LINC00664	CMBL	0.999984	0.00139018		LINC00998	PRNP	-0.999359	0.00010134
LINC00664	MEGF9	0.999008	0.000383805		LINC00998	LTBP4	-0.99996	3.2942e-06
LINC00664	BDH1	0.999996	8.58878e-07		LINC00998	ATF3	-0.999149	0.000145978
LINC00664	KAT7	0.999994	0.00121426		LINC00998	DOCK11	-1	4.84138e-06
LINC00664	PTCHD1	0.9993	0.0121194		LINC00998	MGP	-0.999359	9.37713e-05
LINC00664	C12orf65	0.999559	0.0165583		RP11-92K15.3	MRPL15	-0.999754	0.00396178
LINC00664	ZNF100	0.999024	0.0158567		RP11-92K15.3	DEAF1	-0.999919	0.000669318
LINC00664	ZNF135	0.999146	0.0188799		RP11-92K15.3	KIAA0513	-0.999547	0.000232295
LINC00664	ZNF418	0.999462	0.0278936		RP11-92K15.3	TRAJ41	-0.999212	2.76984e-05
LINC00664	ZNF492	0.99903	0.0379219		RP11-92K15.3	OGFOD3	-0.999754	0.0063502
LINC00664	ZNF506	0.999528	0.018208		RP11-92K15.3	OSBPL2	-0.999754	0.00550571
LINC00664	ZNF708	0.999528	0.0325385		RP11-92K15.3	BIRC6	-0.999124	0.000328556
LINC00664	ZNF737	0.999747	0.0523701		RP11-92K15.3	TPR	-0.999967	0.0134198
LINC00664	ZNF738	0.999446	0.0307813		RP11-92K15.3	DEXI	-0.999819	0.00558841
LINC00664	ZNF85	0.999853	0.0220763		RP11-92K15.3	PRSS27	-0.999754	0.0139129
LINC00664	ZNF98	0.999747	0.0390522		RP11-92K15.3	PLXND1	-0.999754	0.000807152
RP1-56K13.3	GHR	0.999622	2.19464e-05		RP11-92K15.3	PTPRU	-0.999481	0.000473131
RP1-56K13.3	LEF1	0.999622	0.000530147		RP11-92K15.3	DNAAF5	-0.999018	3.08101e-05
RP1-56K13.3	TCF3	0.999622	0.000296053		RP11-92K15.3	PCP4	-0.99905	4.2034e-06
RP1-56K13.3	ELF5	0.999964	5.391e-05		RP11-92K15.3	OXSR1	-0.999543	0.000475825
RP1-56K13.3	ICA1	0.999622	6.89968e-05		RP11-92K15.3	MPP6	-0.999941	0.000150656
RP1-56K13.3	MUC1	0.999258	0.00104258		RP11-92K15.3	ELMO1	-0.999754	1.11051e-05
RP1-56K13.3	BCL7A	0.999622	0.000631451		RP11-92K15.3	NRCAM	-0.999014	0.000356081
RP1-56K13.3	ZC3HAV1L	0.999599	0.0124736		LCMT1-AS1	ATP2C2	-1	0.00152644
RP1-56K13.3	SMYD4	0.999331	0.000248433		LCMT1-AS1	HSPA9	-0.99904	0.000846217
RP1-56K13.3	UCK1	0.999622	0.00340996		LCMT1-AS1	IPMK	-0.999054	0.00237832
RP1-56K13.3	ADIPOR2	0.999622	0.000876136		LCMT1-AS1	PTPN18	-0.9998	0.00369667
RP1-56K13.3	ZFP36L1	0.999622	0.000113631		LCMT1-AS1	NOC2L	-1	0.000421145
RP1-56K13.3	MED7	0.999622	0.000322186		LCMT1-AS1	MSANTD3	-0.999205	0.000422104
RP1-56K13.3	ABCC2	0.999857	0.00194983		LCMT1-AS1	ANGPT1	-0.999944	8.81983e-05
RP1-56K13.3	PTGR1	0.999622	0.00750801		LCMT1-AS1	MUL1	-0.999636	0.00298018
RP1-56K13.3	ZNF382	0.999622	0.000631451		LCMT1-AS1	PSENEN	-0.999958	0.000806474
RP1-56K13.3	HEATR6	0.999599	0.0124736		LCMT1-AS1	AHSA2	-0.999137	0.00144367
RP1-56K13.3	APPBP2	0.999331	0.000248433		LCMT1-AS1	JDP2	-0.999456	0.00255148
RP1-56K13.3	OLFM1	0.999622	0.00340996		LCMT1-AS1	AGPAT3	-0.999137	0.00515877
ITCH-IT1	SCARNA20	0.999784	0.000396551		LCMT1-AS1	SKAP2	-0.999885	0.00272916
ITCH-IT1	RERG	0.999876	0.0001577		LCMT1-AS1	MCCC1	-0.99926	0.00720916
ITCH-IT1	MEN1	0.999336	1.12777e-05		LCMT1-AS1	POMGNT1	-0.999876	0.000499758
ITCH-IT1	PARP14	0.999827	0.000173339		LCMT1-AS1	CAST	-0.999292	0.00214225
ITCH-IT1	CCDC102B	0.999424	0.000459187		LCMT1-AS1	MAFK	-0.999963	0.0056528
ITCH-IT1	MGST1	0.999952	0.0103254		LCMT1-AS1	IARS2	-0.999792	0.00227009
ITCH-IT1	CEP63	0.999539	0.00216236		LCMT1-AS1	NARS2	-0.999711	0.000426784
ITCH-IT1	ZXDC	0.99989	0.000610247		LCMT1-AS1	WNK1	-0.999239	0.000161051
ITCH-IT1	NFATC3	0.999991	0.00123407		LCMT1-AS1	TBC1D2	-0.999382	0.000308798
ITCH-IT1	FABP5P1	0.99976	0.00033323		LCMT1-AS1	TERF1P4	-1	0.0252695
ITCH-IT1	FZD4	0.999868	0.0012007		LCMT1-AS1	PTGFRN	-0.999985	4.11622e-05
ITCH-IT1	AGA	0.999827	0.00021569		LCMT1-AS1	COTL1	-0.99999	8.57849e-05
ITCH-IT1	RAD51AP1	0.999588	0.000300242		LCMT1-AS1	NPNT	-0.999554	2.57409e-06
ITCH-IT1	PPEF2	0.99926	0.00054088		LCMT1-AS1	MTHFD1L	-1	2.341e-05
ITCH-IT1	EPHB4	1	0.0225553		LCMT1-AS1	SERPINE1	-0.999981	0.00065379
ITCH-IT1	NMRK1	0.999208	0.0108341		LCMT1-AS1	NPY1R	-0.999054	0.000575235
ITCH-IT1	BECN1P2	0.99985	0.0108362		RP11-680G24.6	COPS6	-0.999688	0.00173661
ITCH-IT1	TAS2R3	0.999969	8.83661e-05		RP11-680G24.6	WDR37	-0.999859	0.000280988
ITCH-IT1	MAP3K7CL	0.99989	0.000841294		RP11-680G24.6	AJUBA	-0.999033	5.18986e-05
ITCH-IT1	MRM1	0.999795	0.00622348		RP11-680G24.6	CCDC12	-0.999998	0.000653087
ITCH-IT1	INPP4B	0.999952	0.0103254		RP11-680G24.6	WIPF1	-0.999979	0.000134714
ITCH-IT1	CMBL	0.999539	0.00216236		RP11-680G24.6	ING1	-0.999988	0.00046609
ITCH-IT1	STC2	0.99989	0.000610247		RP11-680G24.6	VKORC1L1	-0.999465	0.000558144
ITCH-IT1	MEGF9	0.999991	0.00123407		RP11-680G24.6	BMPR2	-0.999455	6.65634e-05
ITCH-IT1	PDK2	0.99976	0.00033323		RP11-680G24.6	METTL17	-0.999873	9.42776e-05
ITCH-IT1	TUBD1	0.999868	0.0012007		RP11-680G24.6	RELL2	-0.99922	6.39335e-05
ITCH-IT1	KAT7	0.999784	0.000396551		RP11-680G24.6	TLK2	-0.999843	0.000350691
ITCH-IT1	ANKRD36B	0.999502	0.000872762		RP11-680G24.6	RILP	-0.999385	0.00193527
ITCH-IT1	TSC1	0.999522	2.22762e-05		RP11-680G24.6	SUMF2	-0.999455	0.00158268
RP11-849F2.5	SCARNA20	0.999837	0.00321969		RP11-680G24.6	FOLR1	-0.999909	0.000388419
RP11-849F2.5	RERG	0.999829	0.000158288		RP11-680G24.6	PEX11B	-0.999988	0.00276985
RP11-849F2.5	MEN1	0.999234	0.000196846		RP11-680G24.6	MFAP3	-0.999976	0.00302473
RP11-849F2.5	PARP14	0.999773	9.67891e-05		RP11-680G24.6	XPO4	-0.999878	0.0113986
RP11-849F2.5	CCDC102B	0.999329	0.00130489		RP11-680G24.6	BAK1	-0.999889	0.00720598
RP11-849F2.5	MGST1	0.999922	0.00259719		RP11-680G24.6	E2F8	-0.999709	0.000352511
RP11-849F2.5	CEP63	0.999617	0.000939184		RP11-680G24.6	ATF7IP2	-0.999929	3.24172e-05
RP11-849F2.5	ZXDC	0.999927	0.00298001		RP11-680G24.6	PLOD2	-0.999056	0.0176095
RP11-849F2.5	NFATC3	0.999999	0.00120688		RP11-680G24.6	SH2D4A	-0.999754	5.72772e-06
RP11-849F2.5	FABP5P1	0.999697	0.000279699		RP11-680G24.6	GCLM	-0.999971	1.12966e-05
RP11-849F2.5	FZD4	0.999908	0.00125744		RP11-680G24.6	BMP7	-0.999381	6.11849e-07
RP11-849F2.5	RAD51AP1	0.999507	0.000828532		RP11-680G24.6	ZBTB10	-0.999981	0.000128042
RP11-849F2.5	XRCC3	0.999417	1.96415e-05		RP11-680G24.6	ALDH1L2	-0.999688	5.60141e-05
RP11-849F2.5	PPEF2	0.999153	0.00157965		RP11-680G24.6	VN1R53P	-0.999878	2.50552e-05
RP11-849F2.5	EPHB4	0.999996	0.0449106		LINC01234	ATP2C2	-0.999604	7.60608e-05
RP11-849F2.5	NMRK1	0.999312	0.0179238		LINC01234	IPMK	-0.999882	0.00156676
RP11-849F2.5	BECN1P2	0.9998	0.0144989		LINC01234	LARP1B	-0.999324	0.00140354
RP11-849F2.5	COPRS	0.999944	0.000772193		LINC01234	PTPN18	-0.999967	0.000713106
RP11-849F2.5	MAP3K7CL	0.999927	0.000435259		LINC01234	NOC2L	-0.999604	0.000600034
RP11-849F2.5	MRM1	0.999846	0.00918351		LINC01234	ANGPT1	-0.999249	6.44402e-05
RP11-849F2.5	INPP4B	0.999952	0.0103254		LINC01234	LEMD2	-0.99981	0.000397891
RP11-849F2.5	CMBL	0.999539	0.00216236		LINC01234	PSENEN	-0.999304	0.000167605
RP11-849F2.5	STC2	0.99989	0.000610247		LINC01234	SKAP2	-0.999916	0.00316334
RP11-849F2.5	MEGF9	0.999991	0.00123407		LINC01234	MCCC1	-0.999947	0.0186155
RP11-849F2.5	PDK2	0.99976	0.00033323		LINC01234	POMGNT1	-0.999923	0.00189573
RP11-849F2.5	TUBD1	0.999868	0.0012007		LINC01234	RAD54L2	-0.999503	0.000281213
RP11-849F2.5	KAT7	0.999784	0.000396551		LINC01234	PGM2	-0.999304	0.00503627
RP11-849F2.5	AP1G2	0.999801	0.000198422		LINC01234	MAFK	-0.99981	0.00794675
RP11-849F2.5	C8orf37	0.999955	0.000193575		LINC01234	BCAP29	-0.999528	0.00262407
RP11-849F2.5	CHD8	0.999161	0.000112474		LINC01234	TERF1P4	-0.999604	0.0225122
RP11-849F2.5	DCAF16	0.999333	0.000207237		LINC01234	PTGFRN	-0.999743	2.51529e-06
RP11-849F2.5	FTH1	0.999888	0.000149875		LINC01234	COTL1	-0.999721	0.0001554
RP11-849F2.5	KIF27	0.999733	0.000178649		LINC01234	NPNT	-0.999999	2.60864e-06
RP11-849F2.5	KLHDC1	0.999994	0.000241721		LINC01234	CREB3L2	-0.999089	3.30331e-05
RP11-849F2.5	KLHL23	0.999768	0.000138881		LINC01234	MTHFD1L	-0.999604	3.96617e-05
RP11-849F2.5	SENP7	0.999139	0.000142118		LINC01234	SERPINE1	-0.99976	0.00199015
RP11-849F2.5	ZBTB4	0.999795	0.000116539		LINC01234	NPY1R	-0.999882	0.000129757
RP11-849F2.5	ZNF141	0.999829	0.000507268		RP11-263K19.6	GSTZ1	-0.999771	0.00033006
RP11-849F2.5	ZNF397	0.999597	0.000134833		RP11-263K19.6	SFXN1	-0.999424	0.000461851
RP11-849F2.5	ZNF417	0.999997	0.00030068		RP11-263K19.6	PNPLA8	-0.999575	0.000149993
RP11-849F2.5	ZNF543	0.999993	0.000110815		RP11-263K19.6	CTSL	-0.999771	0.00180725
RP11-849F2.5	ZNF573	0.999486	0.000606422		RP11-263K19.6	PPP4R3A	-0.999962	0.000351599
RP11-849F2.5	ZNF594	0.999792	0.000171299		RP11-263K19.6	SFN	-0.999993	0.00718787
RP11-849F2.5	BBS10	0.999641	0.000412085		RP11-263K19.6	BCS1L	-0.999515	0.0037972
RP11-849F2.5	CGGBP1	0.999958	0.000434052		RP11-263K19.6	RARA	-0.999859	0.00912134
RP11-849F2.5	FTL	0.999466	0.00130122		RP11-263K19.6	MED30	-0.999805	0.00133951
RP11-849F2.5	MYH10	0.999554	2.5522e-05		RP11-263K19.6	GTF2A2	-0.999645	0.00197706
RP11-849F2.5	NDUFB4	0.999963	0.000651093		RP11-263K19.6	RALB	-0.99989	0.0150275
RP11-849F2.5	NTAN1	0.999279	0.000300154		RP11-263K19.6	ARL8B	-0.999226	0.00116735
RP11-849F2.5	PBRM1	0.999759	0.000114197		RP11-263K19.6	AHCY	-0.999784	0.00389323
RP11-849F2.5	PLEKHH1	0.999569	0.000168262		RP11-263K19.6	KCTD3	-0.999087	0.00178147
RP11-849F2.5	PPP1R3E	0.999253	0.000170736		RP11-263K19.6	OCLN	-0.999424	0.00356487
RP11-849F2.5	RAB2B	0.999729	5.66064e-05		RP11-263K19.6	IL13RA1	-0.999921	0.000883988
RP11-849F2.5	SETBP1	0.999675	9.83774e-05		RP11-263K19.6	INTS3	-0.999838	0.000517336
RP11-849F2.5	SMYD4	0.999628	0.00248303		RP11-263K19.6	ADAMTS17	-0.999486	0.00379286
RP11-849F2.5	SYNE2	0.999869	0.000127822		RP11-263K19.6	ABL2	-0.99926	0.00579882
RP11-849F2.5	TAS2R10	0.999508	0.000292678		RP11-263K19.6	MTAP	-0.999322	1.40907e-05
RP11-849F2.5	TOX4	0.999512	0.00166692		RP11-263K19.6	STAT6	-0.999454	5.43821e-05
RP11-849F2.5	TSGA10	0.999004	8.54818e-06		RP11-263K19.6	CLDN4	-1	6.58738e-05
RP11-849F2.5	USP40	0.99975	9.43166e-05		RP11-263K19.6	DLEU1	-0.999811	8.57613e-06
RP11-849F2.5	VAMP2	0.999895	8.09675e-05		RP11-263K19.6	JAK2	-0.999424	0.000110762
RP11-849F2.5	ZFP14	0.999778	0.00195884		RP11-263K19.6	NHSL1	-0.99967	0.000206474
RP11-423H2.4	KCNK1	0.999953	0.000584996		RP11-263K19.6	SLPI	-0.999486	0.000606422
RP11-423H2.4	BDH1	0.999994	2.91854e-06		RP11-263K19.6	EPS15	-0.999597	3.50851e-06
RP11-423H2.4	SMAD5	0.999948	0.000515795		RP11-263K19.6	KCNC4	-0.999567	6.84905e-05
RP11-423H2.4	CDKN1B	0.999963	5.14933e-05		RP11-263K19.6	MFAP3L	-0.999616	9.86632e-05
RP11-423H2.4	EAPP	0.9994	0.00106508		RP11-263K19.6	EFNA1	-0.999681	0.000100442
RP11-423H2.4	LDB1	0.999996	0.000457565		RERG-AS	MESTP2	-0.999486	0.000979204
RP11-423H2.4	TSC1	0.99992	0.000355026		RERG-AS	MCMBP	-0.999718	0.000138985
RP11-423H2.4	TPX2	0.999105	0.00477747		RERG-AS	WBP2	-0.999559	0.000156438
RP11-423H2.4	SEL1L	0.999953	0.0171755		RERG-AS	OR2J3	-0.999486	0.000303324
RP11-423H2.4	GUCY1A2	0.999998	0.00525693		RERG-AS	METAP2	-0.999949	0.00492017
RP11-423H2.4	TBC1D3K	0.999953	0.000584996		RERG-AS	SGPP1	-0.999973	0.0151582
RP11-423H2.4	HEY2	0.999948	0.000515795		RERG-AS	GRHL1	-0.999836	6.16448e-05
RP11-423H2.4	SDC2	0.999963	5.14933e-05		RERG-AS	REEP3	-0.999406	0.00263813
RP11-423H2.4	CMBL	0.9994	0.00106508		RERG-AS	RASD2	-0.999486	0.00304772
RP11-423H2.4	MEGF9	0.999996	0.000457565		RERG-AS	SDHDP6	-0.999486	0.00165761
RP11-423H2.4	BDH1	0.99992	0.000355026		RERG-AS	PPIP5K1	-0.999059	0.00399049
RP11-423H2.4	SFXN3	0.999996	7.14564e-05		RERG-AS	PRPSAP1	-0.999486	0.000139318
RP11-107D24.2	PDLIM3	0.999435	0.000952907		RERG-AS	PTGES	-0.999999	0.00276264
RP11-107D24.2	IPO5P1	0.999524	0.00035432		RERG-AS	ULBP2	-0.999486	0.000652191
RP11-107D24.2	PHF19	0.999977	0.000348433		RERG-AS	ITFG1	-0.999486	0.00179477
RP11-107D24.2	ARL3	0.99926	4.90239e-05		RERG-AS	KCNK5	-0.999792	0.02501
RP11-107D24.2	GPX1	0.999569	1.34093e-05		RERG-AS	C1GALT1	-0.999486	0.00880056
RP11-107D24.2	HOXC9	0.999405	0.00898051		RERG-AS	PRDX3	-0.999904	0.000314006
RP11-107D24.2	ZBTB34	0.999932	0.00076599		RERG-AS	HSP90B2P	-0.999486	4.53622e-05
RP11-107D24.2	PNPLA4	0.999651	0.000685259		RERG-AS	SYDE2	-0.999776	9.72653e-05
RP11-107D24.2	SF3B3	1	0.0267305		RERG-AS	ACP2	-0.999638	9.81962e-05
RP11-107D24.2	FAR2P1	0.999841	0.0310997		RERG-AS	FERMT2	-0.999926	0.000390376
RP11-107D24.2	GSTA4	1	0.00106493		RERG-AS	OSER1	-0.999973	0.000768885
RP11-107D24.2	AKAP5	0.999245	9.4377e-06		RERG-AS	RBL1	-0.999869	4.31701e-05
RP11-107D24.2	BTD	1	0.00581179		RERG-AS	CORO2A	-0.999792	0.000451814
RP11-107D24.2	TTF1	0.999841	0.000536602		RERG-AS	CLIC3	-0.999486	4.1047e-06
RP11-107D24.2	SMO	0.99964	0.000356668		RERG-AS	KCNH7	-0.999995	0.000533053
RP11-107D24.2	MAFB	1	0.00157493		LINC01291	LETMD1	-0.999879	2.7324e-05
RP11-107D24.2	CCDC149	0.999711	2.51044e-05		LINC01291	SKI	-0.999992	0.00125979
RP11-107D24.2	TSR2	1	0.000457341		LINC01291	ARSB	-0.999978	8.72689e-05
RP11-107D24.2	NCOA2	0.999711	5.2517e-05		LINC01291	MFN1	-0.999613	5.54956e-05
RP11-107D24.2	YPEL1	0.999878	0.02087		LINC01291	TTF2	-0.999969	0.000331317
RP11-107D24.2	MATN2	0.999954	0.000106176		LINC01291	NRBF2P3	-0.999857	0.00111496
RP11-107D24.2	PPP1R14B	0.999962	0.0029818		LINC01291	CRYZ	-0.999554	0.00397082
RP11-107D24.2	APOBEC3F	0.999469	0.000879683		LINC01291	ARMC9	-0.999709	0.00885575
RP11-373D23.3	TP53INP1	0.999976	0.000316069		LINC01291	RAP2A	-0.999554	0.00382027
RP11-373D23.3	TM7SF2	0.999966	2.74382e-05		LINC01291	SRA1	-0.999205	0.00676128
RP11-373D23.3	RFC1	0.999905	0.0150342		LINC01291	BCL7B	-0.999554	0.00158203
RP11-373D23.3	ETFB	0.999721	0.00265264		LINC01291	RFK	-0.999815	0.00343294
RP11-373D23.3	SH3GLB2	0.999134	0.000557539		LINC01291	CHD1L	-0.999554	2.3212e-07
RP11-373D23.3	ID1	0.999582	0.00306771		LINC01291	MAL	-0.999687	9.48182e-05
RP11-373D23.3	CCDC92	0.999217	0.000389757		LINC01291	TKT	-0.999942	3.70851e-06
RP11-373D23.3	MID2	0.999085	0.00707635		LINC01291	SMIM20	-0.999374	7.11312e-05
RP11-373D23.3	ZNF358	0.999851	0.00259725		LINC01291	ADAM9	-0.999739	0.000677727
RP11-373D23.3	RBM34	0.999566	0.000195798		LINC01291	NFKB2	-0.999486	0.000215393
RP11-373D23.3	NUTF2	0.999523	0.00264372		LINC01291	RAB15	-0.999102	8.75018e-05
RP11-373D23.3	GINS2	0.999769	0.000383035		LINC01291	GPX3	-0.999969	0.00059757
RP11-373D23.3	PITPNC1	0.999967	0.000216447		LINC01291	NUCB1	-0.999999	0.000117515
RP11-373D23.3	INSM1	0.999521	0.00118702		LINC01291	TMCO1	-0.999962	6.76998e-05
RP11-373D23.3	DBN1	0.999905	0.00155111		WNT5A-AS	GTF3C5	-0.999486	0.000203045
RP11-373D23.3	TSKU	0.999523	0.000433049		WNT5A-AS	MAP3K3	-0.99922	0.000948059
RP11-373D23.3	ADAT1	0.999979	0.000337268		WNT5A-AS	KLHL18	-0.999348	0.00128568
RP11-373D23.3	CDK2AP1	0.99969	0.00017563		WNT5A-AS	NACA2	-0.999999	0.000187027
RP11-373D23.3	FITM2	0.99998	0.000186606		WNT5A-AS	PRKDC	-0.999452	7.07117e-06
RP11-373D23.3	FOSL2	0.999999	0.000187027		WNT5A-AS	MYL6B	-0.999851	0.00811655
RP11-373D23.3	G3BP2	0.999821	0.000312144		WNT5A-AS	ISYNA1	-0.999792	1.58029e-05
RP11-373D23.3	LCOR	0.999621	0.000183107		WNT5A-AS	SMOC1	-0.999884	0.00230437
RP11-373D23.3	NCOA2	0.999988	0.000217218		WNT5A-AS	ADAM15	-0.999993	0.00150941
RP11-373D23.3	NCOA3	0.999159	0.00150078		WNT5A-AS	PPP2R2D	-0.999486	0.00113714
RP11-373D23.3	PARD6G	0.9993	0.000265392		WNT5A-AS	OAS1	-1	0.00221604
RP11-373D23.3	PRIM1	0.999921	0.000153499		WNT5A-AS	UHRF2	-0.999924	0.00366836
RP11-373D23.3	RAB27B	0.999921	0.000160765		WNT5A-AS	IFNGR1	-0.999792	0.0165081
RP11-373D23.3	RAI2	0.999991	0.000185233		WNT5A-AS	HDAC5	-0.999712	0.00247429
RP11-373D23.3	RC3H2	0.999936	0.000881921		WNT5A-AS	CPD	-0.999937	0.00016343
RP11-373D23.3	SETX	0.999118	0.000232434		WNT5A-AS	NDFIP1	-0.99927	0.000162932
RP11-373D23.3	TRPC4AP	0.999326	5.51207e-05		WNT5A-AS	SYNGR2	-0.99997	7.2334e-07
RP11-373D23.3	WDR31	0.999969	0.000331317		WNT5A-AS	IL18	-0.99996	0.000277035
CTD-3014M21.1	SCGB2A2	0.999087	0.00100943		WNT5A-AS	TGFB3	-0.999229	1.3282e-07
CTD-3014M21.1	ACSS2	0.99998	0.00026708		WNT5A-AS	PLCE1	-0.999937	0.000294934
CTD-3014M21.1	TNNI3K	0.999771	0.000661135		WNT5A-AS	RGS10	-0.999902	3.02415e-06
CTD-3014M21.1	NDUFB4	0.999073	0.00410987		WNT5A-AS	VGLL1	-0.999937	0.000233756
CTD-3014M21.1	PATZ1	0.999929	0.0043522		RP11-941H19.3	IPMK	-0.999264	0.000672439
CTD-3014M21.1	ORC3	0.999733	0.00206095		RP11-941H19.3	IPO4	-1	0.000644973
CTD-3014M21.1	THNSL2	1	0.000434806		RP11-941H19.3	LARP1B	-0.999856	0.00445805
CTD-3014M21.1	GRAMD4	1	4.95893e-05		RP11-941H19.3	COPE	-0.999959	0.000827523
CTD-3014M21.1	SUPT4H1P1	1	0.000134433		RP11-941H19.3	SDHB	-0.999682	3.90395e-05
CTD-3014M21.1	PER3	0.999208	1.1125e-06		RP11-941H19.3	PTS	-0.999139	7.27102e-05
CTD-3014M21.1	YIF1B	0.999539	0.000713356		RP11-941H19.3	LEMD2	-0.999414	0.000202894
CTD-3014M21.1	TAF15	0.999645	0.00377933		RP11-941H19.3	MAP7D2	-0.999963	0.00120961
CTD-3014M21.1	PCDH19	0.999943	0.0105866		RP11-941H19.3	DNAJC25	-0.999807	0.00321189
CTD-3014M21.1	ASAH2B	0.999719	0.000532835		RP11-941H19.3	MCCC1	-0.999058	0.00856446
CTD-3014M21.1	AFF1	0.999622	0.00028791		RP11-941H19.3	RAD54L2	-0.999753	0.000309319
CTD-3014M21.1	F8A3	0.999827	8.92912e-05		RP11-941H19.3	JAK1	-0.999959	0.00120188
CTD-3014M21.1	CNTNAP2	0.999456	0.00116849		RP11-941H19.3	PGM2	-0.999865	0.00432688
CTD-3014M21.1	INTS2	0.999719	0.0229479		RP11-941H19.3	BCL9L	-0.999787	0.00474581
CTD-3014M21.1	MMP17	0.999847	0.0585243		RP11-941H19.3	LMO7	-0.999998	0.000762961
CTD-3014M21.1	PFKFB3	0.999015	0.0184902		RP11-941H19.3	SFXN4	-0.999496	0.00190497
CTD-3014M21.1	GUSBP1	0.999925	0.00147726		RP11-941H19.3	BCAP29	-0.999735	0.00250472
CTD-3014M21.1	CDK2	0.999878	0.0017019		RP11-941H19.3	EPS8L2	-0.999364	0.0129863
CTD-3014M21.1	CREBRF	0.999015	0.004775		RP11-941H19.3	RASGEF1A	-0.999618	0.000139828
CTD-3014M21.1	SNX31	0.999424	0.00391848		RP11-941H19.3	LMTK2	-0.999618	3.30777e-05
RP11-53O19.3	AHCTF1	0.999952	0.00421618		RP11-941H19.3	ARPC5	-0.999364	2.54021e-05
RP11-53O19.3	USO1	0.99903	0.00406127		RP11-941H19.3	CREB3L2	-0.999939	0.000197541
RP11-53O19.3	ATF2	0.99911	0.00935927		RP11-941H19.3	DNAJC3	-0.999983	0.000863926
RP11-53O19.3	H2AFY2	0.999799	4.39747e-07		RP11-941H19.3	DIO1	-0.999891	3.37082e-05
RP11-53O19.3	NFIC	0.999984	5.07133e-05		RP11-941H19.3	SLITRK6	-0.999959	0.000112041
RP11-53O19.3	HDHD2	0.999213	0.00107414		RP11-941H19.3	NPY1R	-0.999264	0.000234769
RP11-53O19.3	SDAD1	0.999213	0.000540395		RP5-894A10.6	POLR3H	-0.999215	0.00261049
RP11-53O19.3	MSI2	0.999997	0.0103553		RP5-894A10.6	RIPK2	-0.999813	0.000381372
RP11-53O19.3	PARP1	0.999464	0.00155697		RP5-894A10.6	NDUFA11	-0.999695	0.000371213
RP11-53O19.3	RC3H2	0.999549	0.000618129		RP5-894A10.6	ISG20	-0.999058	0.000742546
RP11-53O19.3	HCAR1	0.999968	0.0160898		RP5-894A10.6	NOA1	-0.999998	0.000656373
RP11-53O19.3	PSPHP1	0.999811	0.000261404		RP5-894A10.6	BAHD1	-0.999813	0.00522845
RP11-53O19.3	POLR2K	0.999295	0.000950378		RP5-894A10.6	NDUFB5	-0.999959	9.28702e-05
RP11-53O19.3	WDHD1	0.999952	0.00175972		RP5-894A10.6	STX5	-0.999959	0.00024911
RP11-53O19.3	PDK1	1	0.00147695		RP5-894A10.6	LAGE3	-0.999997	0.000304763
RP11-53O19.3	GALNT11	0.999947	0.000233397		RP5-894A10.6	ASL	-0.999216	0.00336477
RP11-53O19.3	SRR	0.999952	0.000907776		RP5-894A10.6	DISP1	-0.999946	0.00308872
RP11-53O19.3	PFDN4	0.999811	0.00028773		RP5-894A10.6	HDHD3	-0.999614	0.000996086
RP11-53O19.3	CXXC1	0.999739	5.81495e-05		RP5-894A10.6	PDE12	-0.999058	0.00588394
RP11-53O19.3	TST	0.999991	1.05648e-05		RP5-894A10.6	SLMAP	-0.999558	0.00079387
RP11-53O19.3	CDK8	0.99937	9.28909e-06		RP5-894A10.6	CBLC	-0.999667	5.76464e-05
RP11-53O19.3	MCM6	0.999739	3.63026e-05		RP5-894A10.6	JUN	-0.999937	0.00349488
RP11-53O19.3	N4BP1	0.999607	0.0286958		RP5-894A10.6	SAMD9	-0.999614	0.00222951
RP11-53O19.3	RYR3	0.999607	0.00227754		RP5-894A10.6	OTUD6B	-0.999959	9.03859e-05
RP11-53O19.3	PHGDH	0.999341	0.000188793		RP5-894A10.6	MTCYBP3	-0.999176	0.015674
RP11-53O19.3	MBD4	0.999952	0.00778593		RP5-894A10.6	DNAJB9	-0.999496	2.25117e-06
RP11-53O19.3	PMS2CL	0.999842	0.00201594		RP5-894A10.6	MTBP	-0.999901	4.13607e-05
RP11-53O19.3	CDCP1	0.999908	6.10344e-05		RP5-894A10.6	PRNP	-0.999813	0.000183119
RP11-53O19.3	AGR3	0.999998	7.86649e-06		RP5-894A10.6	LTBP4	-0.999972	0.000362326
RP11-53O19.3	C12orf76	0.9996	5.24382e-05		RP5-894A10.6	ATF3	-0.999693	0.000261872
RP11-53O19.3	COL12A1	0.99982	0.000141601		RP5-894A10.6	DOCK11	-0.999864	2.30052e-05
RP11-53O19.3	CYP4V2	0.99941	5.42466e-05		RP5-894A10.6	MGP	-0.999813	0.00101495
RP11-53O19.3	DPYSL2	0.999958	0.000118547		CTD-2314B22.1	BROX	-0.999572	0.000934215
RP11-53O19.3	DSE	1	0.000125898		CTD-2314B22.1	NUDT22	-0.999338	0.0021133
RP11-53O19.3	EID1	0.999597	3.78446e-06		CTD-2314B22.1	GOLGA4	-0.999005	8.20447e-05
RP11-53O19.3	ELP2	0.999999	1.45071e-06		RP3-406A7.7	RASSF2	-0.999355	0.00142655
RP11-53O19.3	FAM200B	0.999998	1.06471e-05		CTD-2314B22.1	SERBP1	-0.999795	0.00367422
RP11-53O19.3	FLNA	0.999823	2.94284e-05		RP3-406A7.7	TFRC	-0.999426	7.4195e-05
RP11-53O19.3	HMGCL	0.999837	1.11858e-05		CTD-2314B22.1	FOXK1	-0.999005	0.00023551
RP11-53O19.3	KHDRBS3	0.999974	0.00012722		CTD-2314B22.1	KLF6	-0.999009	0.00492076
RP11-53O19.3	KLHDC1	0.999998	0.000221021		RP3-406A7.7	AMPD2	-0.999513	0.00590993
RP11-53O19.3	LRP2	0.999739	2.70514e-05		CTD-2314B22.1	ELK3	-0.999924	0.0173322
RP11-53O19.3	PRKD1	0.999856	0.000166738		RP3-406A7.7	TAF13	-0.999979	0.000452848
RP11-53O19.3	RPRD1A	0.999965	1.7142e-05		CTD-2314B22.1	WNT4	-0.999631	0.00142057
RP11-53O19.3	SLC27A2	0.999922	6.11029e-05		RP3-406A7.7	UFC1	-0.999891	0.00082306
RP11-53O19.3	SLC39A6	0.999486	0.00103541		CTD-2314B22.1	RUFY2	-0.999338	0.000601035
RP11-53O19.3	SLC7A6OS	0.999685	2.36432e-05		CTD-2314B22.1	PDHB	-0.999821	0.00764791
RP11-53O19.3	TMEM128	0.999934	1.34651e-05		RP3-406A7.7	TEAD1	-0.999171	0.00259713
RP11-53O19.3	ZNF24	0.999151	0.000310059		CTD-2314B22.1	FASTKD1	-0.999338	0.0152363
RP11-53O19.3	ZNF280D	0.999836	0.000134404		CTD-2314B22.1	ARHGAP21	-0.999895	0.00111554
RP11-53O19.3	ZNF302	0.999819	1.97345e-05		RP3-406A7.7	PLD2	-0.999779	0.000850942
RP11-53O19.3	ZNF546	0.999982	0.000128714		CTD-2314B22.1	NOL9	-0.99934	0.00258349
RP11-53O19.3	ZNF568	0.999208	1.23741e-05		RP3-406A7.7	CPTP	-0.999659	0.00324247
RP11-53O19.3	ZNF571	0.999366	8.59702e-06		CTD-2314B22.1	ENPEP	-0.999425	0.000446036
RP11-53O19.3	ZNF587	0.999986	2.17966e-05		CTD-2314B22.1	SEMA3F	-0.999924	2.54391e-05
RP11-53O19.3	ADARB1	0.999539	0.000102066		CTD-2314B22.1	FAH	-0.999994	8.32082e-07
RP11-53O19.3	AFF3	0.999757	1.93922e-05		RP3-406A7.7	NUSAP1	-0.999966	4.16711e-05
RP11-53O19.3	AGTR1	0.999539	0.000319559		CTD-2314B22.1	WSB1	-0.999994	0.000241721
RP11-53O19.3	AMN1	0.999239	2.46809e-05		RP3-406A7.7	CAV1	-0.999986	4.34235e-05
RP11-53O19.3	ANXA1	0.999944	7.06456e-05		CTD-2314B22.1	RTKN	-0.999736	1.95132e-05
RP11-53O19.3	BBS10	0.999194	0.000100416		CTD-2314B22.1	DNAJB12	-0.999795	1.8113e-05
RP11-53O19.3	BCL2	0.999588	1.67862e-05		RP3-406A7.7	CNDP2	-0.999926	3.9007e-05
RP11-53O19.3	CCDC91	0.999943	9.60313e-05		CTD-2314B22.1	PLS3	-0.999816	0.000236802
RP11-53O19.3	CD276	0.999718	0.000138985		CTD-2314B22.1	GCNT2	-0.999084	1.36016e-05
RP11-53O19.3	CD99	0.999384	0.00029424		CTD-2314B22.1	HIPK2	-0.999576	0.000207879
RP11-53O19.3	CMTM3	0.999212	2.76984e-05		RP11-45A17.2	GPN1	-0.999744	0.000195408
RP11-53O19.3	DCAKD	0.999944	2.05739e-05		RP11-45A17.2	ZBED4	-0.999977	7.11818e-05
RP11-53O19.3	DNAJB5	0.999847	0.000343845		RP11-45A17.2	CAPN1	-0.999344	0.00090473
RP11-53O19.3	DNMT3B	0.9999	5.59203e-05		RP11-45A17.2	MYO1C	-0.999466	0.000651593
RP11-53O19.3	ERBB4	0.99999	3.77981e-05		RP11-45A17.2	BMS1P4	-0.999988	0.0225837
RP11-53O19.3	ESR1	0.999539	2.02485e-05		RP11-45A17.2	LTA4H	-0.99933	0.003376
RP11-53O19.3	FBXL5	0.999986	0.000553111		RP11-45A17.2	DUSP8	-0.999876	0.00564268
RP11-53O19.3	FBXO31	0.999045	7.64779e-05		RP11-45A17.2	CASP4	-0.999466	0.00314257
RP11-53O19.3	FBXO4	0.999931	0.000356842		RP11-45A17.2	PLEKHA8	-0.999168	0.00282851
RP11-53O19.3	FOXA1	0.999142	0.000122311		RP11-45A17.2	KPNA2	-0.999914	0.00188737
RP11-53O19.3	GATA3	0.999766	1.70336e-05		RP11-45A17.2	TEX10	-0.99904	0.00221286
RP11-53O19.3	GGNBP2	0.999958	0.000101792		RP11-45A17.2	SOD2	-0.99979	0.00181039
RP11-53O19.3	GIN1	0.999945	0.000239334		RP11-45A17.2	RRP7A	-0.999117	3.16241e-05
RP11-53O19.3	GKAP1	0.999438	0.000515593		RP11-45A17.2	GNPTAB	-0.999899	0.0343884
RP11-53O19.3	HEBP1	0.999901	0.000243092		RP11-45A17.2	IPO13	-0.999168	0.000747448
RP11-53O19.3	HOXC11	0.999606	0.000167245		RP11-45A17.2	KCNN4	-0.999948	1.19378e-06
RP11-53O19.3	LMO4	0.999625	0.000561176		RP11-45A17.2	LAMA3	-0.999239	8.78093e-05
RP11-53O19.3	LONRF2	0.999077	0.000111204		RP11-45A17.2	CRISP3	-0.999937	9.09369e-05
RP11-53O19.3	MAFB	0.999206	0.000154111		RP11-45A17.2	PHTF1	-0.999424	2.06096e-05
RP11-53O19.3	MAP4K4	0.999856	0.000296767		RP11-45A17.2	MAP9	-0.999526	3.37226e-05
RP11-53O19.3	MED13L	0.999965	0.000441803		RP11-45A17.2	WIPF2	-0.999369	2.45956e-05
RP11-53O19.3	MMP13	0.999922	0.000109452		RP11-45A17.2	CNN2	-0.999727	5.69031e-05
RP11-53O19.3	MXRA5	0.999486	0.000155737		RP11-45A17.2	BOLA2; BOLA2B	-0.999921	3.32481e-06
RP11-53O19.3	MYB	0.999685	0.000482261		RP11-45A17.2	MAGEA3	-1	2.76856e-06
RP11-53O19.3	MYEF2	0.999934	0.000650474		RP11-45A17.2	NT5E	-0.99931	4.03936e-05
RP11-53O19.3	NBR1	0.999151	9.62803e-05		RP11-45A17.2	PCGF2	-0.999466	0.00084742
RP11-53O19.3	NNT	0.999837	1.19322e-05		RP11-803D5.4	DCUN1D2	-0.999913	6.00295e-05
RP11-53O19.3	NPEPPS	0.999226	0.000167798		RP11-803D5.4	RBCK1	-0.999989	5.75917e-05
RP11-53O19.3	OCIAD1	0.999994	6.616e-05		RP11-803D5.4	OTUD7B	-0.999407	0.000189256
RP11-53O19.3	OLFM2	1	0.000978105		RP11-803D5.4	MICAL3	-0.999939	8.33632e-05
RP11-53O19.3	PDLIM3	0.999122	0.000607431		RP11-803D5.4	CUL4B	-0.9995	0.000188578
RP11-53O19.3	PIP5K1B	0.99926	8.15065e-05		RP11-803D5.4	PSMC5	-0.999407	0.0018806
RP11-53O19.3	PNPLA4	0.999371	0.00175107		RP11-803D5.4	AK3	-0.999245	0.0034703
RP11-53O19.3	POLI	0.999087	0.000274824		RP11-803D5.4	SDR42E1	-0.999577	0.00181169
RP11-53O19.3	PPP1R14B	0.999974	0.000248976		RP11-803D5.4	RIPK4	-0.999971	0.00211643
RP11-53O19.3	PSMD7	0.999626	0.00175846		RP11-803D5.4	SRM	-0.999991	0.0112078
RP11-53O19.3	PTK7	0.999161	8.45096e-05		RP11-803D5.4	SYPL1	-0.999971	0.00350712
RP11-53O19.3	RARRES1	0.999937	0.000148807		RP11-803D5.4	TOR3A	-0.999957	0.00257936
RP11-53O19.3	RELL1	0.99986	0.000232768		RP11-803D5.4	TRABD	-0.999613	0.0067164
RP11-53O19.3	RELT	0.999963	0.000168273		RP11-803D5.4	HPSE	-0.999739	0.00134534
RP11-53O19.3	RERG	0.999852	6.37028e-05		RP11-803D5.4	PUS10	-0.999653	0.000609667
RP11-53O19.3	RNF217	0.999953	0.00120103		RP11-803D5.4	PVRIG	-0.999529	2.01555e-05
RP11-53O19.3	SEPSECS	0.999711	0.000855829		RP11-803D5.4	DYNC1LI1	-0.999051	0.000270867
RP11-53O19.3	SERPINH1	0.999995	0.000179348		RP11-803D5.4	OR7E83P	-0.999613	0.000146166
RP11-53O19.3	TBC1D3	0.99934	4.78328e-05		RP11-803D5.4	PDZD8	-0.999869	3.81186e-05
RP11-53O19.3	TBX3	0.999995	0.000591109		RP11-803D5.4	RUSC2	-0.999995	1.07533e-05
RP11-53O19.3	TCF3	0.999075	0.00107995		RP11-803D5.4	MPC1	-0.999653	0.000332673
RP11-53O19.3	TCTN1	0.999901	4.49297e-05		RP11-803D5.4	GLB1; TMPPE	-0.999981	6.75134e-05
RP11-53O19.3	THSD4	0.999946	3.48195e-05		RP1-122P22.2; RIN2	NABP1	-0.999855	5.36661e-06
RP11-53O19.3	TPRG1	0.999996	0.000189125		RP1-122P22.2; RIN2	PCNXL3	-0.999733	0.000115978
RP11-53O19.3	TTC39C	0.999829	6.21996e-06		RP1-122P22.2; RIN2	BSPRY	-0.999387	0.00150655
RP11-53O19.3	TTYH3	0.999566	0.000985426		RP1-122P22.2; RIN2	CNIH4	-0.999569	0.00477996
RP11-53O19.3	VIM	0.999953	0.00133353		RP1-122P22.2; RIN2	COG1	-0.999733	6.66955e-05
RP11-53O19.3	ZFP14	0.999961	5.13338e-05		RP1-122P22.2; RIN2	TRMT1	-1	0.00141666
RP11-53O19.3	ZSWIM6	0.999896	7.82306e-05		RP1-122P22.2; RIN2	POC5	-0.999569	0.000944202
RP11-615I2.6	PTGR2	0.999142	0.000173788		RP1-122P22.2; RIN2	MT2A	-0.99996	0.00324609
RP11-615I2.6	SOX15	0.999914	3.75596e-05		RP1-122P22.2; RIN2	PCMT1	-0.99913	0.00397501
RP11-615I2.6	XYLT2	1	0.00212415		RP1-122P22.2; RIN2	PPARA	-0.999883	0.00095786
RP11-615I2.6	DOCK6	0.999802	0.00357935		RP1-122P22.2; RIN2	ELK4	-0.999187	0.00168821
RP11-615I2.6	HDX	0.999958	0.000993718		RP1-122P22.2; RIN2	RECK	-0.999889	4.6961e-05
RP11-615I2.6	SDR16C5	0.999226	0.0195967		RP1-122P22.2; RIN2	GANAB	-0.999239	0.000452677
RP11-615I2.6	FBXO21	0.999231	0.000985534		RP1-122P22.2; RIN2	MST1R	-0.999558	0.000314274
RP11-615I2.6	EPN3	0.999816	0.000242926		RP1-122P22.2; RIN2	NDST1	-0.999569	8.33241e-05
RP11-615I2.6	RARRES1	0.999949	0.000333223		RP1-122P22.2; RIN2	KIAA0930	-0.999733	0.00722028
RP11-615I2.6	DZIP3	0.999226	0.000643285		RP1-122P22.2; RIN2	CLMN	-0.999895	0.00171476
RP11-615I2.6	TMEM106B	0.999226	0.00144403		RP1-122P22.2; RIN2	CLINT1	-0.999981	0.00136084
RP11-615I2.6	PIK3R4	0.999226	9.93544e-05		RP1-122P22.2; RIN2	TFPI2	-0.999949	0.00760265
RP11-615I2.6	GUF1	0.999992	0.015634		RP1-122P22.2; RIN2	TIMM8B	-0.999569	0.0100678
RP11-615I2.6	NOC3L	0.999816	0.00507815		RP1-122P22.2; RIN2	NFKBIA	-0.999368	0.000191607
RP11-615I2.6	PDGFA	0.999949	0.0168595		RP1-122P22.2; RIN2	MFSD5	-0.999057	0.00274677
SMYD3-IT1	POTEKP	0.99978	0.00174168		RP1-122P22.2; RIN2	KLF11	-0.999161	0.00110304
SMYD3-IT1	SESN1	0.999555	0.00142188		RP1-122P22.2; RIN2	PTPN23	-0.999855	0.000635407
SMYD3-IT1	KLK12	0.999626	0.00150969		RP1-122P22.2; RIN2	NKRF	-0.99913	0.000823682
SMYD3-IT1	RBBP7	0.9999	0.00122907		RP1-122P22.2; RIN2	GBA2	-0.999662	0.00017793
SMYD3-IT1	MUC6	0.99983	0.000124033		RP1-122P22.2; RIN2	HID1	-0.999387	1.0194e-06
SMYD3-IT1	CSE1L	0.999739	0.00222249		RP1-122P22.2; RIN2	HES1	-0.999977	2.60364e-06
SMYD3-IT1	MYO19	0.999626	0.000642842		RP1-122P22.2; RIN2	ARHGEF38	-0.999558	0.0190051
SMYD3-IT1	ERBB4	0.999434	0.00069361		RP1-122P22.2; RIN2	LATS2	-0.999569	5.74321e-07
SMYD3-IT1	ARRDC3	0.999699	0.00455334		RP1-122P22.2; RIN2	CUTA	-0.99913	4.57436e-05
SMYD3-IT1	TBL1YP1	0.999797	5.83567e-05		RP1-122P22.2; RIN2	GORASP1	-0.999569	0.000221235
SMYD3-IT1	DNM3	0.999906	0.000336274		RP1-122P22.2; RIN2	TIAF1; MYO18A	-0.999301	4.43882e-06
SMYD3-IT1	TPK1	0.999478	0.00230175		RP1-122P22.2; RIN2	GSTM1	-0.999833	7.17782e-06
SMYD3-IT1	NLGN4X	0.99968	0.000568934		RP1-122P22.2; RIN2	PTPRF	-0.999636	5.40952e-05
SMYD3-IT1	OR7E2P	0.999387	0.00934978		RP1-122P22.2; RIN2	NDC1	-0.999763	2.39586e-05
SMYD3-IT1	BBS10	0.999626	0.00170962		RP1-122P22.2; RIN2	FBLN1	-0.999999	8.49294e-07
SMYD3-IT1	STYX	0.999478	0.0114832		RP1-122P22.2; RIN2	ANKRD30B	-0.999921	0.000116207
SMYD3-IT1	CDKL2	0.999699	0.000179217		RP11-680G24.5	MTFP1	-0.999307	0.00290923
SMYD3-IT1	SETP3	0.999062	0.00250349		RP11-680G24.5	NVL	-0.999974	0.00302946
SMYD3-IT1	PRDM10	0.999997	0.00507584		RP11-680G24.5	SSU72	-0.999852	6.37028e-05
SMYD3-IT1	ZDHHC12	0.999958	0.00206635		RP11-680G24.5	QSOX2	-0.999307	0.000497703
SMYD3-IT1	FBXO31	0.999997	0.0167208		RP11-680G24.5	RAP1GAP	-0.999852	1.25842e-05
SMYD3-IT1	VN1R34P	0.999084	0.0147186		RP11-680G24.5	PGRMC2	-0.999709	0.000391059
SMYD3-IT1	EDEM2	0.999854	0.0347711		RP11-680G24.5	YY1AP1	-0.999977	0.00118146
SMYD3-IT1	ELMOD2	0.99916	0.00445795		RP11-680G24.5	KCNMB4	-0.999307	0.000153221
SMYD3-IT1	PTCHD1	0.999795	0.0212457		RP11-680G24.5	FUNDC2	-0.999998	0.000277109
SMYD3-IT1	TRIQK	0.999281	0.000154142		RP11-680G24.5	BCL10	-0.999884	0.0017663
SMYD3-IT1	SAMD13	0.999062	0.000842361		RP11-680G24.5	CDK6	-0.999843	0.000221905
SMYD3-IT1	SMYD3	0.999759	0.0001209		RP11-680G24.5	LIMK2	-0.999307	0.00393681
SMYD3-IT1	TMCC1	0.999309	0.000448552		RP11-680G24.5	CD81	-0.999709	0.000782115
SMYD3-IT1	ZNF669	0.999539	1.56827e-05		RP11-680G24.5	TPM1	-0.999307	0.000151664
LINC01906	ACSS2	0.999805	2.4603e-05		RP11-680G24.5	PIGT	-0.999725	4.8455e-06
LINC01906	TNNI3K	0.999394	0.000435696		RP11-680G24.5	SIK1	-0.999974	3.5091e-05
LINC01906	NDUFB4	0.999561	0.00362008		RP11-680G24.5	NDST2	-0.999932	0.000141687
LINC01906	PATZ1	0.999999	0.00302675		RP11-680G24.5	BAIAP2L1	-0.999735	0.00114745
LINC01906	BASP1	0.999444	0.000273922		RP11-680G24.5	CALU	-0.999992	0.00103564
LINC01906	ORC3	0.999333	0.00158464		RP11-680G24.5	CITED2	-0.99964	0.000314997
LINC01906	THNSL2	0.99991	0.000194293		RP11-680G24.5	HLA-DMA	-0.999307	1.51875e-05
LINC01906	GRAMD4	0.99991	0.000222765		RP11-680G24.5	LACTB2	-0.999702	5.65823e-07
LINC01906	SUPT4H1P1	0.99991	0.000329239		RP11-448A19.1	AIMP1	-0.999519	0.000927002
LINC01906	PHYH	0.999021	0.00302026		RP11-448A19.1	ORM1	-0.999999	0.000141926
LINC01906	PER3	0.999652	4.1562e-07		RP11-448A19.1	LRRC57	-0.999147	0.000622935
LINC01906	YIF1B	0.999856	6.05837e-05		RP11-448A19.1	TMC7	-0.999991	0.000576245
LINC01906	TAF15	0.999913	0.00155113		RP11-448A19.1	ATF1	-0.999593	0.000624238
LINC01906	PCDH19	0.999709	0.0179695		RP11-448A19.1	MCM8	-0.999825	0.00631345
LINC01906	ASAH2B	0.99931	0.00165428		RP11-448A19.1	MTRF1L	-0.999975	0.000122528
LINC01906	AFF1	0.999163	0.000872636		RP11-448A19.1	HTATIP2	-0.999923	0.000124732
LINC01906	FUT8	0.999102	0.00152431		RP11-448A19.1	BCAP31P1	-0.999548	0.000450594
LINC01906	F8A3	0.999487	0.000226151		RP11-448A19.1	NUDT13	-0.999244	3.89994e-05
LINC01906	CXCL17	0.999021	0.000409354		RP11-448A19.1	WTAP	-0.999697	1.30888e-05
LINC01906	INTS2	0.999947	0.0373329		RP11-448A19.1	PRKCI	-0.999977	0.0020683
LINC01906	MMP17	0.999522	0.0439834		RP11-448A19.1	PGM5P4	-0.999871	0.0100972
LINC01906	PFKFB3	0.999521	0.00834509		RP11-448A19.1	NPY4R	-0.999857	0.0166811
LINC01906	IQCB1	0.9994	0.0149102		RP11-448A19.1	EVI5	-0.999087	0.00133035
LINC01906	GUSBP1	0.99967	0.00239323		RP11-448A19.1	DIAPH1	-0.999295	0.00405272
LINC01906	CDK2	0.999579	0.00121038		RP11-448A19.1	LYPD6B	-0.999426	0.00246665
LINC01906	CREBRF	0.999521	0.00209119		RP11-448A19.1	POLR3C	-0.999745	0.000183968
LINC01906	EME1	0.999132	0.01504		RP11-448A19.1	KAT6B	-0.999057	1.22906e-05
LINC00847	SORBS2	0.99994	0.000307053		RP11-448A19.1	KANK1	-0.999638	0.000195552
LINC00847	DPY19L4	0.999507	7.10203e-05		RP11-448A19.1	FAT1	-0.999994	2.02416e-05
LINC00847	HLA-C	0.999969	0.000215892		RP11-448A19.1	TP53BP2	-0.999333	8.37097e-05
LINC00847	SEMA5A	0.999794	1.67139e-06		RP11-448A19.1	CSRP1	-0.999763	5.25333e-05
LINC00847	COX11	0.999042	1.89645e-06		RP11-448A19.1	CKMT1A	-0.999939	0.000151598
LINC00847	TNPO2	0.999292	0.00616705		RP11-448A19.1	CD55	-0.99997	4.93631e-05
LINC00847	EIF4E3	0.999794	0.00177356		RP11-448A19.1	PGM5	-0.999996	0.000115419
LINC00847	TSC2	0.999962	0.000110027		RP11-448A19.1	P2RY6	-0.99998	0.000241581
LINC00847	GIN1	0.999454	0.000364699		RP11-448A19.1	PLTP	-0.999057	4.77211e-05
LINC00847	RFWD3	0.999903	0.000228543		RP11-2E11.9	SIKE1	-0.999536	0.000166105
LINC00847	RIBC2	0.999794	0.0107687		RP11-2E11.9	MCM8	-0.999372	0.00425225
LINC00847	TOB1	0.999952	0.0103845		RP11-2E11.9	SPATA5	-0.999961	3.23666e-05
LINC00847	YES1	0.999258	0.000103778		RP11-2E11.9	HTATIP2	-0.99913	0.000169681
LINC00847	TCEAL4	0.999806	0.000299034		RP11-2E11.9	CLN6	-1	6.6622e-05
LINC00847	TAS2R13	0.999172	0.000121103		RP11-2E11.9	WDR41	-0.999709	0.00795404
LINC00847	OTULIN	0.99999	0.000351453		RP11-2E11.9	N4BP3	-0.999883	5.87653e-05
LINC00847	FAAH2	0.999258	0.00549586		RP11-2E11.9	LRRC8B	-0.999428	0.00162577
LINC00847	BCL2	1	0.00784511		RP11-2E11.9	DNAJC9	-0.99965	4.223e-05
LINC00847	CTCFL	0.999952	8.75545e-07		RP11-2E11.9	NUDT13	-0.999884	7.56405e-05
LINC00847	CEACAM5	0.999309	7.49294e-05		RP11-2E11.9	WTAP	-0.999564	0.00229969
LINC00847	BRD8	0.99992	3.18572e-05		RP11-2E11.9	FZD6	-0.999961	0.000160548
LINC00847	C12orf76	0.999998	0.000807658		RP11-2E11.9	PGM5P4	-0.999275	0.0129721
LINC00847	CAMLG	0.999618	9.14939e-05		RP11-2E11.9	ALG1L15P	-0.999995	0.0108582
LINC00847	FAM193B	1	0.000102239		RP11-2E11.9	VDR	-0.999489	0.00249546
LINC00847	KLHDC1	0.999503	2.40296e-05		RP11-2E11.9	CBR3	-0.999961	2.41515e-05
LINC00847	PGM3	0.999956	0.000174174		RP11-2E11.9	EVI5	-0.999935	0.00431811
LINC00847	THTPA	0.999714	0.000962216		RP11-2E11.9	MEIS3P1	-0.999238	0.000262221
LINC00847	ZNF346	0.999761	7.25207e-05		RP11-2E11.9	POLR3C	-0.999502	0.000138659
LINC00847	GATA3	0.999532	3.55042e-05		RP11-2E11.9	KAT6B	-0.999943	6.393e-06
LINC00847	GKAP1	0.99974	0.000134763		RP11-2E11.9	KANK1	-0.999629	3.41411e-06
LINC00847	ING4	0.99941	0.00044039		RP11-2E11.9	TTC9	-0.99965	0.000282779
LINC00847	MED7	0.999901	5.09951e-05		RP11-2E11.9	CTPS1	-0.999972	0.000125751
LINC00847	PKIG	0.999873	0.000136498		RP11-2E11.9	PDE5A	-0.999138	6.79632e-05
LINC00847	PPP1R3E	0.999903	2.84059e-05		RP11-2E11.9	NBN	-0.999695	2.31742e-05
LINC00847	RNF217	0.99953	0.000211159		RP11-2E11.9	IGFBP7	-0.999916	0.000184987
LINC00847	SKP1	0.999208	0.00016476		RP11-2E11.9	PLTP	-0.999943	1.56894e-05
LINC00847	SSPN	0.999097	0.000125591		RP11-2E11.9	CDH1	-0.999286	0.000342362
LINC00847	STC2	0.99951	0.000106211		LINC00397	L3HYPDH	-0.999443	0.00140744
LINC00847	VAMP2	0.999453	0.000515403		LINC00397	SERINC2	-0.999349	0.00235643
lnc-PPM1E-4	SERPINA1	0.999288	0.00231712		LINC00397	SMAD1	-0.999944	0.000925208
lnc-PPM1E-4	ERBB4	0.999123	0.000455671		LINC00397	POP7	-0.999347	0.00204083
lnc-PPM1E-4	NETO2	0.999959	0.0135798		LINC00397	SUCLG1	-0.999522	0.0175887
lnc-PPM1E-4	PTPRM	1	0.00411924		LINC00397	LRP11	-0.999349	0.0140053
lnc-PPM1E-4	SKP1P1	0.99967	0.00555387		LINC00397	GPAM	-0.99917	0.000822823
lnc-PPM1E-4	TPK1	0.999066	0.00364109		LINC00397	CDR2	-0.999968	0.00109783
lnc-PPM1E-4	PIP5K1B	0.99988	0.013772		LINC00397	NOTCH2	-0.999689	0.00204528
lnc-PPM1E-4	PPME1	1	0.000495984		LINC00397	ARL8A	-0.999944	0.00176697
lnc-PPM1E-4	SMIM8	0.99999	0.00120425		LINC00397	PHF14	-0.999089	0.000172169
lnc-PPM1E-4	COX17	0.99902	0.000634646		LINC00397	ALG2	-0.999643	0.000301447
lnc-PPM1E-4	MYB	0.999821	7.11582e-05		LINC00397	MEF2D	-0.999624	1.72622e-06
lnc-PPM1E-4	STYX	0.999066	0.00249018		LINC00397	CSAG1	-0.999944	2.86717e-05
lnc-PPM1E-4	CHN1	0.999917	0.00153423		LINC00397	ST6GALNAC4	-0.999496	3.23373e-05
lnc-PPM1E-4	SETP3	0.999481	0.000553792		LINC00397	PDE3B	-0.999026	0.000241355
lnc-PPM1E-4	VN1R34P	0.999464	0.0191745		LINC00397	LRRN1	-0.999329	2.94418e-05
lnc-PPM1E-4	ELMOD2	0.999404	0.00465348		RP11-327E2.5	PHLDA2	-0.999966	0.00150701
lnc-PPM1E-4	NRK	0.999998	0.0118094		RP11-327E2.5	KIAA0368	-0.999701	7.54506e-05
lnc-PPM1E-4	TRIQK	0.999293	0.00019984		RP11-327E2.5	GCH1	-0.99911	1.43053e-05
lnc-PPM1E-4	SAMD13	0.999481	0.000693671		RP11-327E2.5	SPIDR	-0.99998	0.000328376
RP11-21I10.2	RTN4RL1	0.999578	0.00107835		RP11-327E2.5	SIPA1L3	-0.999792	0.000141497
RP11-21I10.2	PPARGC1A	0.9998	0.000636448		RP11-327E2.5	FTSJ3	-0.99996	0.00019182
RP11-21I10.2	HENMT1	0.999473	0.00106781		RP11-327E2.5	DCAF10	-0.999532	0.000364676
RP11-21I10.2	PPM1D	0.999374	0.000349855		RP11-327E2.5	XPR1	-0.999229	0.00019653
RP11-21I10.2	LRRC37A	0.999253	0.000678473		RP11-327E2.5	CXXC5	-0.999909	0.000433787
RP11-21I10.2	ESRRG	0.999547	0.000714883		RP11-327E2.5	NSUN5	-0.999074	0.0246909
RP11-21I10.2	NPR3	0.999781	0.0033239		RP11-327E2.5	ADAM19	-0.99914	4.44086e-05
RP11-21I10.2	ANAPC13	0.999395	0.00027869		RP11-327E2.5	SHTN1	-0.999627	0.000108728
RP11-21I10.2	CDCA5	0.999941	0.00078676		RP11-327E2.5	GCC1	-0.99956	0.000147982
RP11-21I10.2	BRF1	0.999965	0.000394654		RP11-327E2.5	TRAF3	-0.999557	0.000285609
RP11-21I10.2	MBOAT1	0.9998	0.000561546		RP11-327E2.5	RALY	-0.99998	3.911e-06
RP11-21I10.2	FBXW2	0.999935	1.92224e-06		RP11-327E2.5	DLG5	-0.99914	1.37563e-05
RP11-21I10.2	ERMAP	0.999929	0.0027237		RP11-327E2.5	CNOT10	-1	0.000209544
RP11-21I10.2	SH3BP2	0.999462	0.00208406		RP11-327E2.5	CAMK2G	-0.999229	0.000130879
RP11-21I10.2	TPRG1	0.999598	3.95396e-05		RP11-2G1.1	ATP2C2	-0.999105	0.00041938
RP11-21I10.2	PHF3	0.999917	0.000237137		RP11-2G1.1	HSPA9	-0.999999	0.00152185
RP11-21I10.2	BCAR1	0.999916	0.00112238		RP11-2G1.1	APOL3	-0.999837	0.000862669
RP11-21I10.2	EGLN2	0.999346	0.00399273		RP11-2G1.1	NOC2L	-0.999105	0.000602572
RP11-21I10.2	ME2	0.999289	4.03768e-05		RP11-2G1.1	MSANTD3	-0.999997	9.98074e-05
RP11-21I10.2	KCTD13	0.999858	0.00056384		RP11-2G1.1	ANGPT1	-0.999498	0.000174559
RP11-21I10.2	CD44	0.999804	0.000980264		RP11-2G1.1	MUL1	-0.999882	0.00472397
RP11-21I10.2	EVL	0.999995	0.00285633		RP11-2G1.1	MACC1	-0.999324	0.00152307
RP11-21I10.2	MTND1P17	0.99909	0.00395266		RP11-2G1.1	PSENEN	-0.999451	0.000366105
RP11-21I10.2	MYO1D	0.999256	0.0121144		RP11-2G1.1	AHSA2	-1	0.00214163
RP11-21I10.2	BNIP3L	0.9998	4.09494e-05		RP11-2G1.1	VSTM2L	-0.999654	0.00206394
RP11-21I10.2	CAPN9	0.99928	9.24913e-06		RP11-2G1.1	JDP2	-0.999956	0.00141836
RP11-21I10.2	DUSP6	0.999781	6.55481e-06		RP11-2G1.1	CBL	-0.999949	0.0023548
RP11-21I10.2	FKBP4	0.999958	3.22559e-06		RP11-2G1.1	AGPAT3	-1	0.00246924
RP11-21I10.2	GRHL2	0.999744	8.58273e-06		RP11-2G1.1	ICMT	-0.999587	0.0115892
RP11-21I10.2	HRSP12	0.9997	1.76332e-05		RP11-2G1.1	CAST	-0.999989	0.00028341
RP11-21I10.2	SLC35B1	0.999744	0.000179587		RP11-2G1.1	IARS2	-0.999759	0.00294934
RP11-21I10.2	ZNF706	0.99999	2.78177e-05		RP11-2G1.1	SMYD2	-0.999679	0.0119713
RP11-21I10.2	AZIN1	0.999986	9.06167e-05		RP11-2G1.1	NARS2	-0.999833	0.00175368
RP11-21I10.2	BBS1	0.99978	0.000119625		RP11-2G1.1	MICU1	-0.999874	0.00124498
RP11-21I10.2	CCNE2	0.999691	8.22271e-05		RP11-2G1.1	RMDN1	-0.999992	0.00986563
RP11-21I10.2	CIRBP	1	0.000134544		RP11-2G1.1	ACOT7	-0.999995	0.00164277
RP11-21I10.2	DCAF13	1	0.000112521		RP11-2G1.1	ESYT2	-0.999587	0.000658777
RP11-21I10.2	DNMT3B	0.999966	0.000104723		RP11-2G1.1	WNK1	-0.999995	8.87117e-05
RP11-21I10.2	DPY19L4	0.999897	7.58986e-05		RP11-2G1.1	TBC1D2	-0.999974	6.8085e-05
RP11-21I10.2	E2F5	0.999806	7.30031e-05		RP11-2G1.1	TERF1P4	-0.999105	0.0282685
RP11-21I10.2	EFR3A	0.999688	0.000104415		RP11-2G1.1	MAP3K4	-0.99998	0.0197002
RP11-21I10.2	EIF3E	0.999822	0.000132586		RP11-2G1.1	ALG14	-0.999949	0.000334101
RP11-21I10.2	ENY2	0.999643	0.000112136		RP11-2G1.1	MKI67	-0.999949	4.92973e-07
RP11-21I10.2	EPN3	0.999395	5.03471e-05		RP11-2G1.1	FUCA2	-0.999988	2.2399e-05
RP11-21I10.2	ESRP1	0.99996	0.000205981		RP11-2G1.1	MRPL13	-0.999975	1.63249e-05
RP11-21I10.2	HSF1	0.999292	0.000659015		RP11-2G1.1	NCOA7	-0.999995	3.69062e-05
RP11-21I10.2	IMPA1	0.999033	5.18986e-05		RP11-2G1.1	MTHFD1L	-0.999105	9.91635e-05
RP11-21I10.2	INTS8	1	0.000361112		RP11-2G1.1	WNT5A	-0.999587	9.30077e-06
RP11-21I10.2	LAPTM4B	0.999908	0.000950929		RP11-2G1.1	GSDMB	-0.99918	4.06425e-05
RP11-21I10.2	MATN2	0.999769	0.000449815		RP11-2G1.1	MUC15	-0.999837	0.000258103
RP11-21I10.2	NOSTRIN	0.999776	0.000205165		RP11-442J21.2	GART	-0.999992	2.09931e-05
RP11-21I10.2	NT5DC1	0.999911	6.50672e-05		RP11-442J21.2	NABP1	-0.999414	2.09894e-05
RP11-21I10.2	PCM1	0.999635	0.000137844		CH507-24F1.2	IKZF5	-0.999985	0.00184229
RP11-21I10.2	PFN2	0.999996	0.000110855		RP11-442J21.2	PCNXL3	-0.999604	0.000215944
RP11-21I10.2	PHB	0.999529	8.83577e-05		RP11-442J21.2	ESPL1	-0.99941	0.00044039
RP11-21I10.2	PHF20L1	0.999745	0.000813418		RP11-442J21.2	UBL3	-0.999992	0.000195503
RP11-21I10.2	PKIB	0.999182	2.15116e-05		CH507-24F1.2	CLPTM1L	-0.999601	0.000735987
RP11-21I10.2	POLR2K	0.999931	0.000240064		CH507-24F1.2	IPO9	-0.999984	0.000226116
RP11-21I10.2	PTDSS1	1	0.000189957		RP11-442J21.2	HIPK3	-0.999922	0.00012428
RP11-21I10.2	PTK2	0.999091	0.000630582		RP11-442J21.2	ROCK2	-0.999827	0.000312995
RP11-21I10.2	RNF19A	0.99919	0.000101334		CH507-24F1.2	CARS2	-0.999975	0.00474788
RP11-21I10.2	SDAD1	0.999447	0.000119685		CH507-24F1.2	HEY1	-0.999789	0.00531086
RP11-21I10.2	SSH3	0.999878	9.53664e-05		RP11-442J21.2	COG1	-0.999604	0.000208024
RP11-21I10.2	TCEA1	0.999322	9.62073e-05		RP11-442J21.2	PIK3C2B	-0.999695	0.000465477
RP11-21I10.2	TNNI3K	0.999039	0.000664638		RP11-442J21.2	OIP5	-0.999996	0.00155625
RP11-21I10.2	UQCRB	0.999994	9.15225e-05		RP11-442J21.2	PCMT1	-0.999955	0.00157816
RP11-21I10.2	ZFAND1	0.999949	2.75026e-05		CH507-24F1.2	XPO6	-0.999992	0.000752398
lnc-ARID2-12	VAV3	0.999846	0.000611623		RP11-442J21.2	PPARA	-0.999354	0.00130399
lnc-ARID2-12	GOLGA8N	0.999469	0.000416414		RP11-442J21.2	GANAB	-0.999925	0.00010244
lnc-ARID2-12	KNTC1	0.999998	0.000740836		RP11-442J21.2	CAP1	-0.999983	0.000100096
lnc-ARID2-12	MYO1B	0.999989	3.01732e-05		RP11-442J21.2	MST1R	-0.999768	0.0001659
lnc-ARID2-12	PHBP21	0.999444	0.000732692		RP11-442J21.2	KIAA0930	-0.999604	0.0037106
lnc-ARID2-12	MTSS1	0.999469	0.00162888		RP11-442J21.2	CLMN	-0.999324	0.0106852
lnc-ARID2-12	CCNI	0.999275	0.00655371		CH507-24F1.2	SERAC1	-0.999358	0.00135529
lnc-ARID2-12	RBPJ	0.999996	6.62402e-05		RP11-442J21.2	NDUFA1	-0.999998	0.00565227
lnc-ARID2-12	NPAS3	0.999444	0.000583549		RP11-442J21.2	CAMK2N1	-0.999868	0.0119715
lnc-ARID2-12	ARRDC4	0.999469	0.00145794		RP11-442J21.2	PEA15	-0.999355	0.000121583
RP11-499F3.1	TNC	0.999668	0.0001695		CH507-24F1.2	PPTC7	-0.999585	0.00624026
RP11-499F3.1	TTC6	0.99909	0.00142948		CH507-24F1.2	ACOX1	-0.999999	0.00509407
RP11-499F3.1	TOX3	0.999998	4.18615e-07		RP11-442J21.2	PTPN23	-0.999414	0.00128336
RP11-499F3.1	TKFC	0.999794	8.44902e-05		RP11-442J21.2	NKRF	-0.999955	0.000804217
RP11-499F3.1	SPATA6	0.999972	0.00321713		RP11-442J21.2	GBA2	-0.999681	0.000649543
RP11-499F3.1	EAF2	0.999224	0.00304615		RP11-442J21.2	HES1	-0.999014	0.000304249
RP11-499F3.1	GOLGA1	0.999999	0.00133233		RP11-442J21.2	ARHGEF38	-0.999768	0.0279195
RP11-499F3.1	RAD9A	0.999441	0.000834154		CH507-24F1.2	POLR2I	-0.999955	0.0249295
RP11-499F3.1	MCM6	0.999992	0.000110233		RP11-442J21.2	RPTOR	-0.999915	4.79369e-06
RP11-499F3.1	PARP1	0.999129	0.031587		CH507-24F1.2	E2F7	-0.999984	0.000208794
RP11-499F3.1	HSF1	0.999658	0.00097701		RP11-442J21.2	CUTA	-0.999955	4.77278e-06
RP11-499F3.1	CDIPT	0.999152	0.00195099		CH507-24F1.2	OBSL1	-0.999891	2.06622e-07
RP11-499F3.1	NFIC	0.99941	0.00949057		RP11-442J21.2	TIAF1; MYO18A	-0.999904	1.17773e-05
RP11-499F3.1	EBAG9P1	0.999948	0.00641254		RP11-442J21.2	MAPK8IP2	-0.999862	4.48502e-07
RP11-499F3.1	CDK8	0.999346	0.00630261		RP11-442J21.2	STT3A	-0.999637	2.81656e-05
RP11-499F3.1	SSB	0.999999	0.00299297		CH507-24F1.2	SAMD12	-0.999789	6.91894e-05
RP11-497G19.1	MAN1A1	0.999895	0.000106093		RP11-442J21.2	EPHX1	-0.999678	0.00011305
RP11-497G19.1	ANOS1	0.999866	5.49798e-05		RP11-442J21.2	NPC1	-0.999827	0.00127985
RP11-497G19.1	HOXC11	0.999993	2.01241e-05		RP11-442J21.2	CDKN2A	-0.999564	2.85526e-05
RP11-497G19.1	PTDSS1	0.999005	0.0110843		RP11-442J21.2	ELOVL4	-0.999244	6.28251e-05
RP11-497G19.1	OR7E100P	0.99956	0.00190999		CH507-24F1.2	OAT	-0.999984	4.84659e-05
RP11-497G19.1	CDH3	0.999662	1.91403e-05		RP11-442J21.2	ANKRD30B	-0.999253	0.000316883
RP11-497G19.1	AKAP8L	0.999815	1.22018e-05		RP13-726E6.2	AP2A2	-0.999318	0.00136664
RP11-497G19.1	RALGPS1	0.999662	0.000323983		RP13-726E6.2	SURF4	-0.999724	0.000994345
RP11-497G19.1	GKAP1	0.999179	0.000893051		RP13-726E6.2	YBX1P10	-0.999263	0.000170093
RP11-497G19.1	ULK1	0.999937	0.00219274		RP13-726E6.2	FPGS	-0.999847	7.38861e-05
RP11-497G19.1	NFYAP1	0.999549	3.34112e-05		RP13-726E6.2	NUMA1	-0.999687	0.000698023
RP11-497G19.1	POLR3GP1	0.999019	9.00793e-05		RP13-726E6.2	BCAP31	-0.999124	0.00010404
RP11-497G19.1	PSMG2	0.999985	0.00201416		RP13-726E6.2	ATP5L2	-1	0.000261634
RP11-497G19.1	CEACAM6	0.999019	3.16208e-05		RP13-726E6.2	METAP1	-0.999988	1.63134e-05
RP11-497G19.1	RHNO1	0.999651	0.0180784		RP13-726E6.2	HDAC1	-0.999724	0.000123083
RP11-497G19.1	PSMD7	0.999831	0.000338109		RP13-726E6.2	MYDGF	-0.99923	6.16263e-05
RP11-497G19.1	LRIG1	0.999996	0.0132667		RP13-726E6.2	ATP5EP2	-0.999923	0.000510061
RP11-497G19.1	VPS37B	0.999941	0.0133047		RP13-726E6.2	NOL10	-0.999571	0.000187449
RP11-497G19.1	SHISA2	0.99997	0.0170609		RP13-726E6.2	DFFB	-0.999941	0.000822422
RP11-497G19.1	GOLGA5	0.999982	0.00186887		RP13-726E6.2	IGFL1	-0.999907	0.000687367
RP11-497G19.1	VAC14	0.999662	0.00279667		RP13-726E6.2	CDK8	-0.999982	0.00130472
RP11-497G19.1	ZBTB2	0.999962	0.00253826		RP13-726E6.2	NT5DC3	-0.999426	0.00118906
RP11-497G19.1	PREX1	0.999937	0.00135126		RP13-726E6.2	WDR4	-0.999095	0.00440799
RP11-497G19.1	NCAPG	0.999662	0.00225413		RP13-726E6.2	TOMM7	-0.999743	0.00432828
RP11-497G19.1	SCFD1	0.999913	0.000352635		RP13-726E6.2	PROSER2	-0.999778	0.00310187
RP11-497G19.1	FEM1C	0.999937	0.000263081		RP13-726E6.2	FOCAD	-0.999411	0.0174216
RP11-497G19.1	PBX2	0.999418	0.00013947		RP13-726E6.2	ATXN1	-0.999687	0.00209724
RP11-497G19.1	RBSN	0.999128	0.000243396		RP13-726E6.2	XYLB	-0.999598	0.0110695
RP11-497G19.1	PTPN2	0.99911	0.000274857		RP13-726E6.2	WDR17	-0.999988	0.00313037
RP11-497G19.1	MUC1	0.99936	0.0383198		RP13-726E6.2	PLBD2	-0.999724	0.00418902
RP11-497G19.1	EHMT2	0.999849	0.0222046		RP13-726E6.2	OVOL1	-0.999611	0.000155408
RP11-497G19.1	ZBTB24	0.999941	0.00817997		RP13-726E6.2	DAP3	-0.999951	0.000237635
RP11-497G19.1	ARSJ	0.999992	0.00260076		RP13-726E6.2	AKAP2	-0.999998	0.00478403
RP11-497G19.1	DIP2C	0.999425	0.000968193		RP13-726E6.2	ANXA6	-0.999941	7.52437e-05
RP11-497G19.1	UBXN2B	0.999005	0.0116354		RP13-726E6.2	KAT2B	-0.999318	5.39549e-05
RP11-497G19.1	CD276	0.99912	0.00364967		RP13-726E6.2	DNAJC7	-0.999825	0.00018479
RP11-497G19.1	ARHGAP8	0.999995	4.78425e-05		RP13-726E6.2	GLB1L2	-0.999724	7.61309e-05
RP11-497G19.1	C1orf53	0.99998	1.84759e-05		RP13-726E6.2	PIGB	-0.99956	3.43358e-06
RP11-497G19.1	CA5B	0.999967	9.34871e-05		RP13-726E6.2	RIN2	-0.999371	5.08708e-05
RP11-497G19.1	DCAF16	0.999991	0.000871777		RP13-726E6.2	LGALS3BP	-0.999867	1.10321e-05
RP11-497G19.1	PLEKHF2	0.999763	5.25333e-05		RP11-236L14.1	VPRBP	-0.999037	0.00118134
RP11-497G19.1	REEP6	0.999809	0.000361948		RP11-236L14.1	HK1	-0.99931	0.00154029
RP11-497G19.1	RRM2B	0.999085	0.000182931		RP11-236L14.1	MCMBP	-0.999943	9.60313e-05
RP11-497G19.1	SLC10A5	0.999983	0.000248363		RP11-236L14.1	WBP2	-0.999862	0.000198444
RP11-497G19.1	TMEM128	0.999977	0.000210804		RP11-236L14.1	METAP2	-0.99973	0.00559947
RP11-497G19.1	ZNF250	0.999654	8.02031e-05		RP11-236L14.1	SGPP1	-0.999983	0.0097949
RP11-497G19.1	ZNF706	0.999554	1.22709e-05		RP11-236L14.1	GRHL1	-0.999987	6.43356e-05
RP11-497G19.1	AZIN1	0.999026	4.96606e-05		RP11-236L14.1	RUVBL2	-0.999379	0.000178415
RP11-497G19.1	BCL7A	0.999939	0.00240536		RP11-236L14.1	REEP3	-0.999772	0.000820508
RP11-497G19.1	BNIP3L	0.999707	0.000779362		RP11-236L14.1	CALB1	-0.999089	7.95304e-05
RP11-497G19.1	BTD	0.99975	0.00115684		RP11-236L14.1	PTGES	-0.999933	0.00392874
RP11-497G19.1	DPY19L4	0.999707	0.000340521		RP11-236L14.1	MED8	-0.99931	0.00265713
RP11-497G19.1	EAF2	0.99902	0.000513834		RP11-236L14.1	KCNK5	-0.999973	0.019842
RP11-497G19.1	EHF	0.999099	0.000107274		RP11-236L14.1	PRDX3	-0.999638	1.57625e-05
RP11-497G19.1	GPX8	0.999985	0.000507168		RP11-236L14.1	MFSD1	-0.99915	0.000123888
RP11-497G19.1	IMPA1	0.999424	0.000461851		RP11-236L14.1	IMPDH1	-0.999418	9.685e-05
RP11-497G19.1	INTS8	0.999829	0.00207623		RP11-236L14.1	SYDE2	-0.999413	1.27789e-05
RP11-497G19.1	KDELR3	0.999941	0.000122632		RP11-236L14.1	ACP2	-0.999904	0.00082295
RP11-497G19.1	LCORL	0.999766	0.000306407		RP11-236L14.1	FERMT2	-0.999681	5.10769e-05
RP11-497G19.1	LGALS3	0.999991	0.000576245		RP11-236L14.1	OSER1	-0.999983	0.000801117
RP11-497G19.1	LGI1	0.999314	1.623e-06		RP11-236L14.1	STAT5B	-0.99931	3.68006e-06
RP11-497G19.1	LMO3	0.999728	0.000424448		RP11-236L14.1	ANXA11	-0.999372	6.33469e-05
RP11-497G19.1	MSI1	0.999208	0.000290018		RP11-236L14.1	RBL1	-0.999572	0.000336349
RP11-497G19.1	NETO2	0.999706	0.0004222		RP11-236L14.1	CORO2A	-0.999973	0.000383535
RP11-497G19.1	NFIX	0.999961	0.000221298		RP11-236L14.1	KCNH7	-0.999952	4.02101e-05
RP11-497G19.1	NOSTRIN	0.999691	0.000109252		RP11-120K24.4	GART	-0.999877	0.000106787
RP11-497G19.1	OSMR	1	6.50522e-05		RP11-617F23.2	GLCCI1	-0.99973	0.00123257
RP11-497G19.1	PHF20L1	1	0.000134084		RP11-617F23.2	AIMP1	-0.999987	0.00408226
RP11-497G19.1	PIK3R1	0.999966	0.000130545		RP11-617F23.2	ORM1	-0.999697	0.000222399
RP11-497G19.1	PIP	0.999536	8.41041e-05		RP11-120K24.4	PCNXL3	-0.999211	0.000462841
RP11-497G19.1	POLR2K	0.999536	0.000166105		RP11-617F23.2	LRRC57	-0.999882	0.000285641
RP11-497G19.1	PTK2	1	7.43503e-05		RP11-617F23.2	TMC7	-0.999766	0.000306407
RP11-497G19.1	PVALB	1	3.17089e-05		RP11-120K24.4	ESPL1	-0.99974	0.000134763
RP11-497G19.1	PYCARD	0.999197	6.39907e-05		RP11-120K24.4	UBL3	-0.999877	8.21767e-05
RP11-497G19.1	RAB38	0.999892	0.000540615		RP11-120K24.4	HIPK3	-1	0.000167434
RP11-497G19.1	RBM34	0.999944	9.637e-05		RP11-617F23.2	ATF1	-0.999997	0.00031547
RP11-497G19.1	RBPJ	0.99996	0.000472164		RP11-120K24.4	ROCK2	-0.999975	9.12873e-05
RP11-497G19.1	SLC10A5	0.999403	1.19565e-05		RP11-617F23.2	MCM8	-0.999004	0.00376762
RP11-497G19.1	STAP2	0.999605	0.000339324		RP11-120K24.4	COG1	-0.999211	0.000101478
RP11-497G19.1	TBC1D14	0.999733	0.000318597		RP11-617F23.2	MTRF1L	-0.999454	0.000329373
RP11-497G19.1	TBL1X	0.999717	0.000127593		RP11-617F23.2	HTATIP2	-0.999265	0.000153777
RP11-497G19.1	TMEM150C	0.999613	5.54956e-05		RP11-617F23.2	BCAP31P1	-0.999991	0.000774955
RP11-497G19.1	TNFSF10	0.99996	0.00023537		RP11-120K24.4	PIK3C2B	-0.999914	0.000261467
RP11-497G19.1	TNIK	0.999647	0.000210589		RP11-120K24.4	OIP5	-0.999963	0.00243361
RP11-497G19.1	TRAPPC9	0.999172	4.2313e-05		RP11-120K24.4	PCMT1	-0.999778	0.000632869
RP11-497G19.1	ZFAND1	0.999933	0.000196259		RP11-120K24.4	GANAB	-0.999717	0.000704997
RP11-497G19.1	ZNF703	0.999969	0.000102005		RP11-120K24.4	CAP1	-0.999983	0.000110666
LINC01087	GOLGA8N	0.999593	6.47463e-05		RP11-120K24.4	MST1R	-0.999453	0.000122919
LINC01087	POLR2J4	0.999962	0.000998493		RP11-120K24.4	KIAA0930	-0.999211	0.00394927
LINC01087	SIAH2	0.999927	0.00113338		RP11-120K24.4	NDUFA1	-0.999956	0.000959396
LINC01087	MTSS1	0.999593	0.00399339		RP11-617F23.2	PRKCI	-0.999818	0.00173547
LINC01087	CDT1	0.999934	6.85285e-05		RP11-617F23.2	CNNM4	-0.999772	0.0191323
LINC01087	NCR3LG1	0.999975	0.00123664		RP11-617F23.2	PGM5P4	-0.999119	0.0146135
LINC01087	ARRDC4	0.999593	0.000646869		RP11-120K24.4	CAMK2N1	-0.999989	0.0180499
LINC01087	AGR3	0.999029	0.000384276		RP11-617F23.2	NPY4R	-0.999959	0.0201802
LINC01087	C2orf27A	0.999418	4.98949e-06		RP11-617F23.2	DDX42	-0.99973	0.000426954
LINC01087	GFRA1	0.999999	7.84428e-05		RP11-120K24.4	PEA15	-0.999704	0.000267903
LINC01087	SLC19A2	0.999354	1.03945e-05		RP11-120K24.4	PFKFB2	-0.999372	0.00438307
LINC01087	SLC39A6	0.999803	6.22012e-06		RP11-120K24.4	TANGO2	-0.999188	0.00461514
LINC01087	EVL	0.999547	4.52607e-05		RP11-617F23.2	DIAPH1	-0.999933	0.00561243
TMC3-AS1	ANOS1	0.999564	0.000160801		RP11-120K24.4	PITX2	-0.999372	0.0100229
TMC3-AS1	MAN1A1	0.999507	0.000159312		RP11-120K24.4	NKRF	-0.999778	0.00179062
lnc-IRX3-80	GGNBP2	0.999898	0.00346184		RP11-617F23.2	LYPD6B	-0.999968	0.00109373
lnc-IRX3-80	LUC7L3	0.999481	0.00133679		RP11-120K24.4	GBA2	-0.999322	8.97206e-05
lnc-IRX3-80	PTPRG	0.999078	0.000373298		RP11-120K24.4	ARHGEF38	-0.999453	0.0224949
lnc-IRX3-80	ESRP1	0.999751	6.21547e-05		RP11-120K24.4	RPTOR	-0.999999	0.000115716
lnc-IRX3-80	LMX1B	0.999913	0.00498083		RP11-120K24.4	CUTA	-0.999778	2.31049e-05
lnc-IRX3-80	MAPRE2	0.999902	0.00121189		RP11-120K24.4	HYAL1	-0.999311	6.51228e-05
lnc-IRX3-80	HOXB7	0.999943	0.000124556		RP11-120K24.4	TIAF1; MYO18A	-0.999677	5.30691e-05
lnc-IRX3-80	BBX	0.999998	4.94803e-05		RP11-120K24.4	MAPK8IP2	-0.999987	5.84193e-05
TMC3-AS1	NFYAP1	0.999874	0.000151323		RP11-120K24.4	STT3A	-0.999882	0.000845126
lnc-IRX3-80	RAB3D	0.999913	0.000260666		RP11-120K24.4	PPM1H	-0.999372	0.000133279
lnc-IRX3-80	EFCAB2	0.999751	8.52554e-05		RP11-120K24.4	NFYB	-0.999094	9.97517e-05
lnc-IRX3-80	FAIM2	0.999492	0.0146707		RP11-120K24.4	EPHX1	-0.999905	0.000197338
lnc-IRX3-80	DCBLD2	0.999337	0.00011882		RP11-120K24.4	NPC1	-0.999975	0.000377925
lnc-IRX3-80	IRAK1BP1	0.999547	0.000586524		RP11-617F23.2	FAT1	-0.999568	0.000905666
lnc-IRX3-80	NOL4L	0.99985	0.0159083		RP11-617F23.2	TP53BP2	-0.999944	0.000153145
lnc-IRX3-80	MYRFL	0.999999	0.000182393		RP11-617F23.2	CSRP1	-0.999991	0.000871777
lnc-IRX3-80	PBX3	0.999993	0.000563007		RP11-617F23.2	CKMT1A	-0.999889	7.41632e-05
lnc-IRX3-80	SUB1P1	0.999751	0.000261499		RP11-617F23.2	CD55	-0.999432	0.000526726
lnc-IRX3-80	SUSD4	0.999994	0.000246786		RP11-617F23.2	ABCA12	-0.99973	4.06754e-05
lnc-IRX3-80	IREB2	0.999943	0.000155627		RP11-120K24.4	CDKN2A	-0.999839	0.000176579
lnc-IRX3-80	AATF	0.999105	0.0144378		RP11-120K24.4	ELOVL4	-0.999627	0.00127555
lnc-IRX3-80	MTPAP	0.999912	0.00686698		RP11-617F23.2	PGM5	-0.999582	3.0553e-06
lnc-IRX3-80	B3GALNT1	0.999736	0.000738789		RP11-617F23.2	GDPD3	-0.999566	0.000488078
lnc-IRX3-80	ALDH18A1	0.999751	0.000772484		RP11-617F23.2	P2RY6	-0.999481	6.33503e-05
RP4-568C11.4	TP53INP1	0.99992	0.000172875		CTA-363E19.2	PLEKHA7	-0.999898	0.0016039
RP4-568C11.4	IQCG	0.999102	0.00106283		CTA-363E19.2	RND3	-0.999621	0.00133269
RP4-568C11.4	TM7SF2	0.999997	0.000492421		CTA-363E19.2	MALT1	-0.999654	0.00381153
RP4-568C11.4	RFC1	0.999968	0.00914557		CTA-363E19.2	ASXL2	-0.999209	0.000304004
RP4-568C11.4	ETFB	0.999569	0.00111291		CTA-363E19.2	STRIP1	-0.999836	0.000683394
RP4-568C11.4	SH3GLB2	0.999356	0.00107464		CTA-363E19.2	SMG1P5	-0.999953	0.00133353
RP4-568C11.4	ID1	0.999731	0.000855054		CTA-363E19.2	ANKRD42	-0.999682	0.000372571
RP4-568C11.4	STX16-NPEPL1	0.999735	0.000514629		CTA-363E19.2	CIAPIN1	-0.999527	1.02557e-05
RP4-568C11.4	RBM34	0.99938	0.0010783		CTA-363E19.2	ATRN	-0.999965	0.00153189
RP4-568C11.4	NUTF2	0.999684	0.00416643		CTA-363E19.2	ARL1	-0.999654	0.00307263
RP4-568C11.4	GINS2	0.999876	0.000497097		CTA-363E19.2	OR52H1	-0.999542	0.000236467
RP4-568C11.4	PITPNC1	0.999997	8.83696e-05		CTA-363E19.2	MDC1	-0.999342	0.00434013
RP4-568C11.4	INSM1	0.999327	0.000423812		CTA-363E19.2	YOD1	-0.999574	0.00589963
RP4-568C11.4	DBN1	0.999968	0.00153802		CTA-363E19.2	LYNX1	-0.999204	0.0042437
RP4-568C11.4	TSKU	0.999684	0.000369357		CTA-363E19.2	AKR7A3	-0.999808	0.000131254
CCDC18-AS1	PDK3	0.999806	0.000241014		CTA-363E19.2	CDC6	-0.999836	0.000134404
CCDC18-AS1	CEACAM7	0.999846	6.73371e-05		CTA-363E19.2	FGFR2	-0.99985	1.71952e-06
CCDC18-AS1	B4GALNT2	0.999547	4.52607e-05		CTA-363E19.2	NDRG3	-0.999894	2.07113e-05
[truncated: 4,736 more rows]

## Sheet: Supplementary S2
Term pathway Up-regulated	Adjusted P-value	Genes
Retinoblastoma gene in cancer WP2446	0. 000014277515	RFC5;CDT1;CDKN1B;PRIM1;HMGB2;TTK;CDC7;SMARCA2;FANCG;MAPK13;POLD3;DHFR;POLA1;CCNE2;TFDP2;RBBP4;RPA3;POLE2;HLTF;CDK2;MCM3;ABL1;MCM6;RBBP7
Degradation of Ketone Bodies WP311	0.04959003473030982	HMGCL;BDH1;OXCT1;HMGCS2
Insulin-like growth factor (IGF1)-Akt signaling WP3850	0.00079462161627336	ITGB1;DEPTOR;MAP1LC3A;IGFBP5;RPS6KB1;MAPKAP1;PTEN;PPARGC1A;IGF1R;PDK1
G1 to S cell cycle control WP45	0.00035269304667537	CDKN1B;PRIM1;ORC4;POLA2;CCNE2;TFDP2;ORC3;RPA3;POLE2;CCNG2;CDK2;MCM3;MCM6;MCM2
Endoplasmic reticulum stress response in coronavirus infection WP4861	0.00020454464393517	MBTPS1;PPP1R14B;MAP1LC3A;PPP1R3C;PPP1R3B;PPP1R3E;DDIT3;BCL2;PPP1R9A;ATF6;PPP1R9B
Cell cycle WP179	0. 00004328862664779	ANAPC13;SMAD4;CDKN1B;YWHAB;CDC7;TTK;SMC1B;MAD2L2;ORC4;CCNE2;TFDP2;ORC3;CDC27;CDK2;ABL1;MCM3;ANAPC4;MCM6;E2F5;SKP1;MCM2
PI3K-AKT-mTOR signaling pathway and therapeutic opportunities WP3844	0.03742456832775415	CDKN1B;PTEN;GRB10;ULK1;PIK3R1;FOXO3;PDK1
Mammary gland development pathway - Puberty (Stage 2 of 4) WP2814	0.019488720987430743	NRIP1;VIM;ESR1;AREG
Mitochondrial Gene Expression WP391	0.04531720987430743	PPP3CA;MYEF2;MTERF3;TFB2M;PPARGC1A
Regulation of Actin Cytoskeleton WP51	0.0009998815852278811	GSN;PIK3R4;PDGFA;PIK3C2G;PIK3R1;SSH3;PTK2;FGD1;GNA13;TMSB4X;PIP4K2B;PIP5K1B;PIK3C3;MYH10;FGF12;BCAR1
HIF-1 signaling WP3614	0.0178047188945766	BNIP3L;IGFBP3;IGFBP2;PMAIP1;HIF1AN;HIF1A
Term pathway Down-regulated	P-value	Genes
EGF/EGFR signaling pathway WP437	4.223e-05	USP6NL;ATF1;ERRFI1;CBLC;PIK3C2B;ELK4;RPS6KA5;RPS6KA2;PLCE1;MYBL2;RAC1;JAK2;HRAS;MAP3K4;JAK1;MEF2A;USP8;PRKCI;PRKCD;GAB1;PRKCA;FOS;VAV1;RASA1;PXDN;SOS1;RALB;SRC;STXBP1;IQGAP1;PLD1;CBL;FOXO1;EGFR;PLD2;INPP5D;MEF2D;EPS15;STAT5A;STAT5B;MAP3K3;JUN;JUND;IQSEC1;CAV2;CAV1;LIMK2;STAT3;PTPN12;SYNJ1;FOSB
TGF-beta Signaling Pathway WP366	7.56405e-05	APP;ZFYVE9;SRC;HDAC1;MYC;PRKAR2A;RAC1;SKIL;SPTBN1;MEF2A;TGIF1;KLF11;JUN;SMAD3;JUND;SMURF1;CAV1;ITGA2;LIMK2;FN1;WWP1;NUP153;FOS;TGFBR1;TGFBR2;SKI;DAB2;KLF6;RBL1;TFDP1;FOSB;SIK1;SOS1;MET;ATF3
PDGF Pathway WP2526	0.00229969	JUN;SRC;STAT3;PDGFB;WASL;FOS;NFKB1;VAV1;NFKBIA;TIAM1;RASA1;RAC1;SOS1;HRAS;JAK1
NRF2 pathway WP2884	0.000160548	SRXN1;GSTP1;PDGFB;SLC2A1;MGST2;SLC2A6;GGTLC2;PRDX1;SLC39A7;SLC39A1;SLC39A4;CBR3;GSTM4;GSTM3;EGR1;SLC2A14;G6PD;GSTM2;GPX2;GSTM1;SLC2A11;GPX3;SLC6A15;ABCC5;TXNRD1;SLC2A12;SLC39A11;SLC39A10;SLC39A13;SLC39A14;TGFBR2;SLC5A6;SLC5A8;SLC6A8;SLC6A9;GCLM;GSTM5
PDGFR-beta pathway WP3972	0.0129721	STAT5A;STAT5B;JUN;RASA1;STAT3;STAT6;PRKCA;FOS;JAK2;SOS1;HRAS;JAK1
TNF-alpha signaling pathway WP231	0.0108582	MAP3K3;JUN;KSR1;RIPK3;PLK1;TNFAIP3;OTUD7B;TRAF2;CFLAR;NFKB1;NFKB2;NFKBIA;SMPD2;CASP7;RFK;REL;CCL2;TAB2;RAC1;SOS1;GLUL;HRAS
Fatty Acid Biosynthesis WP357	0.00249546	PECR;ACLY;ACAA2;ECHS1;FASN;ECHDC2;ECHDC3;DECR1
Pathways Regulating Hippo Signaling WP4540	2.41515e-05	TEAD4;CSF1R;TCF7L2;PRKAB2;PRKCI;PRKAA1;TCF7L1;SMAD3;PRKCE;PRKCD;PRKAG2;PRKCA;YY1AP1;EGFR;CDH5;LATS2;PRKAR2A;CDH24;NF2;RAC1;TEAD1;MET;FGFR2
TCA Cycle (aka Krebs or citric acid cycle) WP78	0.00431811	MDH2;DLST;SUCLG1;SDHD;ACO2;SDHB;IDH3A
Pentose Phosphate Metabolism WP134	0.000262221	RPIA;G6PD;TALDO1;TKT

## Sheet: Supplementary S3
	GSEA enrichent term	GENE
1	HALLMARK_TNFA_SIGNALING_VIA_NFKB	FOSL2
4	HALLMARK_TNFA_SIGNALING_VIA_NFKB	IFNGR2
5	HALLMARK_TNFA_SIGNALING_VIA_NFKB	KLF10
6	HALLMARK_TNFA_SIGNALING_VIA_NFKB	TNC
7	HALLMARK_HYPOXIA	PDK1
11	HALLMARK_HYPOXIA	BNIP3L
12	HALLMARK_HYPOXIA	KDM3A
13	HALLMARK_HYPOXIA	CCNG2
15	HALLMARK_HYPOXIA	RBPJ
16	HALLMARK_HYPOXIA	FOXA1
17	HALLMARK_HYPOXIA	RBPJ
18	HALLMARK_HYPOXIA	STC2
20	HALLMARK_HYPOXIA	KDELR3
21	HALLMARK_HYPOXIA	LXN
25	HALLMARK_HYPOXIA	BCL2
24	HALLMARK_HYPOXIA	CDKN1B
27	HALLMARK_HYPOXIA	SIAH2
28	HALLMARK_HYPOXIA	FOSL2
29	HALLMARK_HYPOXIA	SULT2B1
30	HALLMARK_CHOLESTEROL_HOMEOSTASIS	MVD
31	HALLMARK_CHOLESTEROL_HOMEOSTASIS	ACSS2
32	HALLMARK_CHOLESTEROL_HOMEOSTASIS	LGALS3
33	HALLMARK_CHOLESTEROL_HOMEOSTASIS	GPX8
34	HALLMARK_MITOTIC_SPINDLE	TTK
36	HALLMARK_MITOTIC_SPINDLE	NF1
37	HALLMARK_MITOTIC_SPINDLE	TSC1
39	HALLMARK_MITOTIC_SPINDLE	CDC27
40	HALLMARK_MITOTIC_SPINDLE	INCENP
41	HALLMARK_MITOTIC_SPINDLE	MYH10
43	HALLMARK_MITOTIC_SPINDLE	KLC1
45	HALLMARK_MITOTIC_SPINDLE	KNTC1
46	HALLMARK_MITOTIC_SPINDLE	FLNA
47	HALLMARK_MITOTIC_SPINDLE	PCM1
48	HALLMARK_MITOTIC_SPINDLE	BCAR1
49	HALLMARK_MITOTIC_SPINDLE	HDAC6
51	HALLMARK_MITOTIC_SPINDLE	KIFAP3
52	HALLMARK_MITOTIC_SPINDLE	RFC1
53	HALLMARK_MITOTIC_SPINDLE	SORBS2
54	HALLMARK_WNT_BETA_CATENIN_SIGNALING	RBPJ
55	HALLMARK_TGF_BETA_SIGNALING	KLF10
56	HALLMARK_TGF_BETA_SIGNALING	IFNGR2
57	HALLMARK_IL6_JAK_STAT3_SIGNALING	OSMR
58	HALLMARK_IL6_JAK_STAT3_SIGNALING	IFNGR2
59	HALLMARK_IL6_JAK_STAT3_SIGNALING	PTPN2
60	HALLMARK_IL6_JAK_STAT3_SIGNALING	PLA2G2A
61	HALLMARK_IL6_JAK_STAT3_SIGNALING	IL17RB
62	HALLMARK_DNA_REPAIR	POLR2K
63	HALLMARK_DNA_REPAIR	RRM2B
64	HALLMARK_DNA_REPAIR	RNMT
65	HALLMARK_DNA_REPAIR	PRIM1
66	HALLMARK_DNA_REPAIR	HCLS1
67	HALLMARK_DNA_REPAIR	SMAD5
68	HALLMARK_DNA_REPAIR	POLA1
69	HALLMARK_DNA_REPAIR	COX17
70	HALLMARK_G2M_CHECKPOINT	TTK
71	HALLMARK_G2M_CHECKPOINT	GINS2
72	HALLMARK_G2M_CHECKPOINT	INCENP
73	HALLMARK_G2M_CHECKPOINT	CDC27
74	HALLMARK_G2M_CHECKPOINT	PRPF4B
75	HALLMARK_G2M_CHECKPOINT	HIF1A
76	HALLMARK_APOPTOSIS	PMAIP1
77	HALLMARK_APOPTOSIS	TNFSF10
78	HALLMARK_APOPTOSIS	BNIP3L
79	HALLMARK_APOPTOSIS	ADD1
80	HALLMARK_APOPTOSIS	GPX1
81	HALLMARK_APOPTOSIS	LGALS3
82	HALLMARK_APOPTOSIS	PTK2
83	HALLMARK_APOPTOSIS	HMGB2
84	HALLMARK_APOPTOSIS	ANXA1
85	HALLMARK_NOTCH_SIGNALING	SKP1
86	HALLMARK_ADIPOGENESIS	ADIPOR2
87	HALLMARK_ADIPOGENESIS	CRAT
88	HALLMARK_ADIPOGENESIS	REEP6
89	HALLMARK_ADIPOGENESIS	MGST3
90	HALLMARK_ADIPOGENESIS	COQ5
91	HALLMARK_ADIPOGENESIS	SSPN
92	HALLMARK_ADIPOGENESIS	G3BP2
93	HALLMARK_ADIPOGENESIS	HSPB8
94	HALLMARK_ADIPOGENESIS	CCNG2
95	HALLMARK_ESTROGEN_RESPONSE_EARLY	MYB
96	HALLMARK_ESTROGEN_RESPONSE_EARLY	CDKN1B
97	HALLMARK_ESTROGEN_RESPONSE_EARLY	NRIP1
98	HALLMARK_ESTROGEN_RESPONSE_EARLY	HSPB8
99	HALLMARK_ESTROGEN_RESPONSE_EARLY	LRIG1
100	HALLMARK_ESTROGEN_RESPONSE_EARLY	MYBL1
101	HALLMARK_ESTROGEN_RESPONSE_EARLY	STC2
102	HALLMARK_ESTROGEN_RESPONSE_EARLY	SIAH2
103	HALLMARK_ESTROGEN_RESPONSE_EARLY	FOXA1
104	HALLMARK_ESTROGEN_RESPONSE_EARLY	SLC19A2
105	HALLMARK_ESTROGEN_RESPONSE_EARLY	BCL2
106	HALLMARK_ESTROGEN_RESPONSE_EARLY	PMAIP1
107	HALLMARK_ESTROGEN_RESPONSE_EARLY	TSKU
108	HALLMARK_ESTROGEN_RESPONSE_EARLY	MUC1
109	HALLMARK_ESTROGEN_RESPONSE_EARLY	SLC27A2
110	HALLMARK_ESTROGEN_RESPONSE_EARLY	FKBP4
111	HALLMARK_ESTROGEN_RESPONSE_EARLY	TMPRSS3
112	HALLMARK_ESTROGEN_RESPONSE_EARLY	RBM22
113	HALLMARK_ESTROGEN_RESPONSE_EARLY	IL17RB
114	HALLMARK_ESTROGEN_RESPONSE_EARLY	MED13L
115	HALLMARK_ESTROGEN_RESPONSE_EARLY	SULT2B1
116	HALLMARK_ESTROGEN_RESPONSE_EARLY	GFRA1
117	HALLMARK_ESTROGEN_RESPONSE_EARLY	AFF1
118	HALLMARK_ESTROGEN_RESPONSE_EARLY	PDLIM3
119	HALLMARK_ESTROGEN_RESPONSE_EARLY	IGF1R
120	HALLMARK_ESTROGEN_RESPONSE_EARLY	AR
121	HALLMARK_ESTROGEN_RESPONSE_EARLY	SLC39A6
122	HALLMARK_ESTROGEN_RESPONSE_EARLY	KLF10
123	HALLMARK_ESTROGEN_RESPONSE_EARLY	THSD4
124	HALLMARK_ESTROGEN_RESPONSE_LATE	MYB
125	HALLMARK_ESTROGEN_RESPONSE_LATE	IL17RB
126	HALLMARK_ESTROGEN_RESPONSE_LATE	NRIP1
127	HALLMARK_ESTROGEN_RESPONSE_LATE	FKBP4
128	HALLMARK_ESTROGEN_RESPONSE_LATE	SLC27A2
129	HALLMARK_ESTROGEN_RESPONSE_LATE	SIAH2
130	HALLMARK_ESTROGEN_RESPONSE_LATE	TMPRSS3
131	HALLMARK_ESTROGEN_RESPONSE_LATE	PDLIM3
132	HALLMARK_ESTROGEN_RESPONSE_LATE	IMPA2
133	HALLMARK_ESTROGEN_RESPONSE_LATE	BCL2
134	HALLMARK_ESTROGEN_RESPONSE_LATE	HSPB8
135	HALLMARK_ESTROGEN_RESPONSE_LATE	KLK11
136	HALLMARK_ESTROGEN_RESPONSE_LATE	SULT2B1
137	HALLMARK_ESTROGEN_RESPONSE_LATE	AFF1
138	HALLMARK_ESTROGEN_RESPONSE_LATE	CXCL14
139	HALLMARK_ESTROGEN_RESPONSE_LATE	GINS2
140	HALLMARK_ESTROGEN_RESPONSE_LATE	HMGCS2
141	HALLMARK_ANDROGEN_RESPONSE	CENPN
142	HALLMARK_ANDROGEN_RESPONSE	PGM3
143	HALLMARK_ANDROGEN_RESPONSE	HPGD
144	HALLMARK_MYOGENESIS	SSPN
145	HALLMARK_MYOGENESIS	CRAT
146	HALLMARK_MYOGENESIS	PVALB
147	HALLMARK_MYOGENESIS	ITGB1
148	HALLMARK_MYOGENESIS	HSPB8
149	HALLMARK_MYOGENESIS	STC2
150	HALLMARK_PROTEIN_SECRETION	CLTC
151	HALLMARK_PROTEIN_SECRETION	AP1G1
152	HALLMARK_PROTEIN_SECRETION	SSPN
153	HALLMARK_INTERFERON_ALPHA_RESPONSE	GBP2
154	HALLMARK_INTERFERON_ALPHA_RESPONSE	PARP14
155	HALLMARK_INTERFERON_ALPHA_RESPONSE	HLA-C
156	HALLMARK_INTERFERON_ALPHA_RESPONSE	LPAR6
157	HALLMARK_INTERFERON_GAMMA_RESPONSE	TNFSF10
158	HALLMARK_INTERFERON_GAMMA_RESPONSE	PTPN2
159	HALLMARK_INTERFERON_GAMMA_RESPONSE	PARP14
160	HALLMARK_INTERFERON_GAMMA_RESPONSE	HLA-DRB1
161	HALLMARK_INTERFERON_GAMMA_RESPONSE	HIF1A
162	HALLMARK_INTERFERON_GAMMA_RESPONSE	SSPN
163	HALLMARK_INTERFERON_GAMMA_RESPONSE	HLA-B
164	HALLMARK_INTERFERON_GAMMA_RESPONSE	NCOA3
165	HALLMARK_APICAL_JUNCTION	ITGB1
166	HALLMARK_APICAL_JUNCTION	PTK2
167	HALLMARK_APICAL_JUNCTION	EVL
168	HALLMARK_APICAL_JUNCTION	TSC1
169	HALLMARK_APICAL_JUNCTION	CD99
170	HALLMARK_APICAL_JUNCTION	PTEN
171	HALLMARK_APICAL_JUNCTION	MYH10
172	HALLMARK_APICAL_JUNCTION	MVD
173	HALLMARK_APICAL_JUNCTION	CRAT
174	HALLMARK_APICAL_JUNCTION	PARD6G
175	HALLMARK_APICAL_JUNCTION	NF1
176	HALLMARK_APICAL_JUNCTION	CD276
177	HALLMARK_APICAL_SURFACE	GATA3
178	HALLMARK_APICAL_SURFACE	ADIPOR2
179	HALLMARK_HEDGEHOG_SIGNALING	NF1
180	HALLMARK_HEDGEHOG_SIGNALING	LDB1
181	HALLMARK_HEDGEHOG_SIGNALING	DPYSL2
182	HALLMARK_COMPLEMENT	MMP13
183	HALLMARK_COMPLEMENT	PDP1
184	HALLMARK_COMPLEMENT	DUSP6
185	HALLMARK_COMPLEMENT	GCA
186	HALLMARK_COMPLEMENT	GATA3
187	HALLMARK_COMPLEMENT	LGALS3
188	HALLMARK_UNFOLDED_PROTEIN_RESPONSE	CXXC1
189	HALLMARK_UNFOLDED_PROTEIN_RESPONSE	STC2
190	HALLMARK_UNFOLDED_PROTEIN_RESPONSE	SDAD1
191	HALLMARK_UNFOLDED_PROTEIN_RESPONSE	KDELR3
192	HALLMARK_PI3K_AKT_MTOR_SIGNALING	YWHAB
193	HALLMARK_PI3K_AKT_MTOR_SIGNALING	PDK1
194	HALLMARK_PI3K_AKT_MTOR_SIGNALING	PLCB1
195	HALLMARK_PI3K_AKT_MTOR_SIGNALING	PTEN
196	HALLMARK_PI3K_AKT_MTOR_SIGNALING	CLTC
197	HALLMARK_MTORC1_SIGNALING	SERPINH1
198	HALLMARK_MTORC1_SIGNALING	EGLN3
199	HALLMARK_MTORC1_SIGNALING	PDK1
200	HALLMARK_MTORC1_SIGNALING	DHFR
201	HALLMARK_MTORC1_SIGNALING	TCEA1
202	HALLMARK_MTORC1_SIGNALING	SYTL2
203	HALLMARK_MTORC1_SIGNALING	ADIPOR2
204	HALLMARK_E2F_TARGETS	HMGB2
205	HALLMARK_E2F_TARGETS	RFC1
206	HALLMARK_E2F_TARGETS	CSE1L
207	HALLMARK_E2F_TARGETS	LUC7L3
208	HALLMARK_E2F_TARGETS	PPM1D
209	HALLMARK_E2F_TARGETS	PSMC3IP
210	HALLMARK_MYC_TARGETS_V1	PSMD7
211	HALLMARK_MYC_TARGETS_V1	EIF1AX
212	HALLMARK_MYC_TARGETS_V1	PSMD3
213	HALLMARK_MYC_TARGETS_V1	PSMB3
214	HALLMARK_MYC_TARGETS_V1	GLO1
215	HALLMARK_MYC_TARGETS_V1	TRIM28
216	HALLMARK_MYC_TARGETS_V1	PHB
217	HALLMARK_MYC_TARGETS_V2	PHB
218	HALLMARK_EPITHELIAL_MESENCHYMAL_TRANSITION	SERPINH1
219	HALLMARK_EPITHELIAL_MESENCHYMAL_TRANSITION	TNC
220	HALLMARK_EPITHELIAL_MESENCHYMAL_TRANSITION	VIM
221	HALLMARK_EPITHELIAL_MESENCHYMAL_TRANSITION	COL12A1
222	HALLMARK_EPITHELIAL_MESENCHYMAL_TRANSITION	ITGB1
223	HALLMARK_EPITHELIAL_MESENCHYMAL_TRANSITION	MATN2
224	HALLMARK_EPITHELIAL_MESENCHYMAL_TRANSITION	PFN2
225	HALLMARK_EPITHELIAL_MESENCHYMAL_TRANSITION	FMOD
226	HALLMARK_EPITHELIAL_MESENCHYMAL_TRANSITION	FLNA
227	HALLMARK_EPITHELIAL_MESENCHYMAL_TRANSITION	MXRA5
228	HALLMARK_INFLAMMATORY_RESPONSE	TNFSF10
229	HALLMARK_INFLAMMATORY_RESPONSE	TNFSF15
230	HALLMARK_INFLAMMATORY_RESPONSE	IFNGR2
231	HALLMARK_INFLAMMATORY_RESPONSE	GABBR1
232	HALLMARK_INFLAMMATORY_RESPONSE	OSMR
233	HALLMARK_INFLAMMATORY_RESPONSE	HIF1A
234	HALLMARK_XENOBIOTIC_METABOLISM	CYP2C18
235	HALLMARK_XENOBIOTIC_METABOLISM	GSS
236	HALLMARK_XENOBIOTIC_METABOLISM	ALDH9A1
237	HALLMARK_XENOBIOTIC_METABOLISM	SLC35B1
238	HALLMARK_XENOBIOTIC_METABOLISM	ESR1
239	HALLMARK_XENOBIOTIC_METABOLISM	ABCC2
240	HALLMARK_XENOBIOTIC_METABOLISM	BCAR1
241	HALLMARK_FATTY_ACID_METABOLISM	HMGCL
242	HALLMARK_FATTY_ACID_METABOLISM	ALDH9A1
243	HALLMARK_FATTY_ACID_METABOLISM	HPGD
244	HALLMARK_FATTY_ACID_METABOLISM	HMGCS2
245	HALLMARK_FATTY_ACID_METABOLISM	BCKDHB
246	HALLMARK_FATTY_ACID_METABOLISM	CRAT
247	HALLMARK_FATTY_ACID_METABOLISM	REEP6
248	HALLMARK_FATTY_ACID_METABOLISM	ADIPOR2
249	HALLMARK_OXIDATIVE_PHOSPHORYLATION	UQCRB
250	HALLMARK_OXIDATIVE_PHOSPHORYLATION	NNT
251	HALLMARK_OXIDATIVE_PHOSPHORYLATION	NDUFB4
252	HALLMARK_OXIDATIVE_PHOSPHORYLATION	COX11
253	HALLMARK_OXIDATIVE_PHOSPHORYLATION	SLC25A4
254	HALLMARK_OXIDATIVE_PHOSPHORYLATION	COX17
255	HALLMARK_OXIDATIVE_PHOSPHORYLATION	RHOT1
256	HALLMARK_OXIDATIVE_PHOSPHORYLATION	ACADSB
257	HALLMARK_OXIDATIVE_PHOSPHORYLATION	MGST3
258	HALLMARK_OXIDATIVE_PHOSPHORYLATION	PDP1
259	HALLMARK_GLYCOLYSIS	EGLN3
260	HALLMARK_GLYCOLYSIS	FUT8
261	HALLMARK_GLYCOLYSIS	STC2
262	HALLMARK_GLYCOLYSIS	KDELR3
263	HALLMARK_GLYCOLYSIS	SOX9
264	HALLMARK_GLYCOLYSIS	ALDH9A1
265	HALLMARK_GLYCOLYSIS	FKBP4
266	HALLMARK_REACTIVE_OXYGEN_SPECIES_PATHWAY	NDUFB4
267	HALLMARK_REACTIVE_OXYGEN_SPECIES_PATHWAY	FTL
268	HALLMARK_P53_PATHWAY	PPM1D
269	HALLMARK_P53_PATHWAY	SLC19A2
270	HALLMARK_P53_PATHWAY	PDGFA
271	HALLMARK_P53_PATHWAY	RALGDS
272	HALLMARK_P53_PATHWAY	ZFP36L1
273	HALLMARK_P53_PATHWAY	OSGIN1
274	HALLMARK_P53_PATHWAY	CCNK
275	HALLMARK_P53_PATHWAY	CLCA2
276	HALLMARK_UV_RESPONSE_UP	E2F5
277	HALLMARK_UV_RESPONSE_UP	SLC25A4
278	HALLMARK_UV_RESPONSE_UP	PDLIM3
279	HALLMARK_UV_RESPONSE_UP	FKBP4
280	HALLMARK_UV_RESPONSE_DN	RUNX1
281	HALLMARK_UV_RESPONSE_DN	BCKDHB
282	HALLMARK_UV_RESPONSE_DN	PTEN
283	HALLMARK_UV_RESPONSE_DN	SPOP
284	HALLMARK_UV_RESPONSE_DN	IGF1R
285	HALLMARK_ANGIOGENESIS	PDGFA
286	HALLMARK_ANGIOGENESIS	PTK2
287	HALLMARK_HEME_METABOLISM	ERMAP
288	HALLMARK_HEME_METABOLISM	BNIP3L
289	HALLMARK_HEME_METABOLISM	CDC27
290	HALLMARK_HEME_METABOLISM	HEBP1
291	HALLMARK_HEME_METABOLISM	RBM38
292	HALLMARK_HEME_METABOLISM	TFDP2
293	HALLMARK_HEME_METABOLISM	MGST3
294	HALLMARK_HEME_METABOLISM	ADD1
295	HALLMARK_HEME_METABOLISM	RNF19A
296	HALLMARK_HEME_METABOLISM	TCEA1
297	HALLMARK_HEME_METABOLISM	NNT
298	HALLMARK_HEME_METABOLISM	FN3K
299	HALLMARK_COAGULATION	ANXA1
300	HALLMARK_COAGULATION	DUSP6
301	HALLMARK_COAGULATION	HMGCS2
302	HALLMARK_IL2_STAT5_SIGNALING	NCOA3
303	HALLMARK_IL2_STAT5_SIGNALING	WLS
304	HALLMARK_IL2_STAT5_SIGNALING	MUC1
305	HALLMARK_IL2_STAT5_SIGNALING	BCL2
306	HALLMARK_IL2_STAT5_SIGNALING	IGF1R
307	HALLMARK_IL2_STAT5_SIGNALING	TNFSF10
308	HALLMARK_IL2_STAT5_SIGNALING	LRIG1
309	HALLMARK_BILE_ACID_METABOLISM	SLC27A2
310	HALLMARK_BILE_ACID_METABOLISM	HSD3B7
311	HALLMARK_BILE_ACID_METABOLISM	ALDH9A1
312	HALLMARK_BILE_ACID_METABOLISM	AR
313	HALLMARK_BILE_ACID_METABOLISM	SULT2B1
314	HALLMARK_PEROXISOME	SLC27A2
315	HALLMARK_PEROXISOME	HSD3B7
316	HALLMARK_PEROXISOME	CRAT
317	HALLMARK_PEROXISOME	HMGCL
318	HALLMARK_PEROXISOME	ALDH9A1
319	HALLMARK_PEROXISOME	NUDT19
320	HALLMARK_PEROXISOME	SLC25A4
321	HALLMARK_PEROXISOME	SIAH1
322	HALLMARK_PEROXISOME	SULT2B1
323	HALLMARK_ALLOGRAFT_REJECTION	HCLS1
324	HALLMARK_ALLOGRAFT_REJECTION	IFNGR2
325	HALLMARK_ALLOGRAFT_REJECTION	GBP2
326	HALLMARK_ALLOGRAFT_REJECTION	HIF1A
327	HALLMARK_ALLOGRAFT_REJECTION	FLNA
328	HALLMARK_SPERMATOGENESIS	CCT6B
329	HALLMARK_SPERMATOGENESIS	TTK
330	HALLMARK_SPERMATOGENESIS	TOPBP1
331	HALLMARK_SPERMATOGENESIS	CNIH2
332	HALLMARK_KRAS_SIGNALING_UP	DUSP6
333	HALLMARK_KRAS_SIGNALING_UP	GALNT3
334	HALLMARK_KRAS_SIGNALING_UP	SDCCAG8
335	HALLMARK_KRAS_SIGNALING_UP	MAFB
336	HALLMARK_KRAS_SIGNALING_UP	FBXO4
337	HALLMARK_KRAS_SIGNALING_UP	SOX9
338	HALLMARK_KRAS_SIGNALING_DN	YPEL1
339	HALLMARK_KRAS_SIGNALING_DN	FGGY
340	HALLMARK_KRAS_SIGNALING_DN	PRODH
341	HALLMARK_KRAS_SIGNALING_DN	PDK2
342	HALLMARK_KRAS_SIGNALING_DN	SLC6A14
343	HALLMARK_KRAS_SIGNALING_DN	CAPN9
344	HALLMARK_PANCREAS_BETA_CELLS	MAFB
345	HALLMARK_PANCREAS_BETA_CELLS	SCGN
346	CREIGHTON_ENDOCRINE_THERAPY_RESISTANCE	AFF3
347	CREIGHTON_ENDOCRINE_THERAPY_RESISTANCE	OLFM1
348	CREIGHTON_ENDOCRINE_THERAPY_RESISTANCE	DMKN
349	CREIGHTON_ENDOCRINE_THERAPY_RESISTANCE	PTPRG
350	CREIGHTON_ENDOCRINE_THERAPY_RESISTANCE	NAALADL2
351	CREIGHTON_ENDOCRINE_THERAPY_RESISTANCE	STC2
352	CREIGHTON_ENDOCRINE_THERAPY_RESISTANCE	HEY2
353	CREIGHTON_ENDOCRINE_THERAPY_RESISTANCE	GPER1
354	CREIGHTON_ENDOCRINE_THERAPY_RESISTANCE	FAM83B
355	CREIGHTON_ENDOCRINE_THERAPY_RESISTANCE	AREG
356	CREIGHTON_ENDOCRINE_THERAPY_RESISTANCE	NR2F2
357	CREIGHTON_ENDOCRINE_THERAPY_RESISTANCE	BCL2
358	CREIGHTON_ENDOCRINE_THERAPY_RESISTANCE	MAPT
359	CREIGHTON_ENDOCRINE_THERAPY_RESISTANCE	SULT2B1
360	CREIGHTON_ENDOCRINE_THERAPY_RESISTANCE	INPP4B
361	CREIGHTON_ENDOCRINE_THERAPY_RESISTANCE	GFRA1
362	CREIGHTON_ENDOCRINE_THERAPY_RESISTANCE	TMPRSS3
363	CREIGHTON_ENDOCRINE_THERAPY_RESISTANCE	ITGB1
364	CREIGHTON_ENDOCRINE_THERAPY_RESISTANCE	GFRA1
365	CREIGHTON_ENDOCRINE_THERAPY_RESISTANCE	SIAH1
366	CREIGHTON_ENDOCRINE_THERAPY_RESISTANCE	STC2
367	CREIGHTON_ENDOCRINE_THERAPY_RESISTANCE	CRAT

## Sheet: Supplementary S4
DATA SAMPLE	ID	mRNAs	LNCRNA UP-Regulated 3D culture	TCGA R_VALUE CORRELARION	3D Culture_VALUE CORRELARION	P_VALUE CORRELATION
TCGA-BRCA	ENSG00000234918.1	ANKFN1	RP11-20F24.2	0.303709	0.999986706507836	0.00171326498627696
TCGA-BRCA	ENSG00000234918.1	CCDC146	RP11-20F24.2	0.3188405	0.999751587545265	0.000818260828250958
TCGA-BRCA	ENSG00000234918.1	CCDC14	RP11-20F24.2	0.3014385	1	0.0000297144281852189
TCGA-BRCA	ENSG00000234918.1	CIRBP	RP11-20F24.2	0.3127971	0.999896042180069	0.000090529482811135
TCGA-BRCA	ENSG00000234918.1	EPN3	RP11-20F24.2	-0.3080463	0.999995734410158	0.0000230676034101475
TCGA-BRCA	ENSG00000234918.1	EVL	RP11-20F24.2	0.3303646	0.999729549102707	0.00123257463959746
TCGA-BRCA	ENSG00000234918.1	FOXA1	RP11-20F24.2	0.3117381	0.999710773674356	0.000751366522728648
TCGA-BRCA	ENSG00000234918.1	GTF2IRD2P1	RP11-20F24.2	0.3144316	0.999962874273715	0.0000281
TCGA-BRCA	ENSG00000234918.1	MRPL27	RP11-20F24.2	-0.3479707	0.999208234238491	0.00063414
TCGA-BRCA	ENSG00000234918.1	MYB	RP11-20F24.2	0.3546484	0.999485993283954	0.0000019044
TCGA-BRCA	ENSG00000234918.1	NEO1	RP11-20F24.2	0.3442844	0.999527964132076	0.0000027101
TCGA-BRCA	ENSG00000234918.1	PHB	RP11-20F24.2	-0.3323264	0.999961948028273	0.03500314
TCGA-BRCA	ENSG00000234918.1	PPP1R9B	RP11-20F24.2	-0.3172262	0.999992880307286	0.01789327
TCGA-BRCA	ENSG00000234918.1	SLC25A36	RP11-20F24.2	0.3246246	0.999942545413992	0.00127427
TCGA-BRCA	ENSG00000234918.1	SLC35B1	RP11-20F24.2	-0.307673	0.999968939155681	0.00026942
TCGA-BRCA	ENSG00000234918.1	SMARCA2	RP11-20F24.2	0.3090409	0.999648840685895	0.01172341
TCGA-BRCA	ENSG00000234918.1	SNF8	RP11-20F24.2	-0.3016959	0.999208907139094	0.00186814
TCGA-BRCA	ENSG00000234918.1	SORBS2	RP11-20F24.2	0.3469356	0.99999320002443	0.00060599
TCGA-BRCA	ENSG00000234918.1	TBX2	RP11-20F24.2	-0.3041191	0.999408234393962	0.01176392
TCGA-BRCA	ENSG00000234918.1	TEX9	RP11-20F24.2	0.303904	0.999576151539777	0.00028961
TCGA-BRCA	ENSG00000234918.1	ZNF100	RP11-20F24.2	0.37349	0.999879247607805	0.000040234
TCGA-BRCA	ENSG00000234918.1	ZNF136	RP11-20F24.2	0.3246669	0.999996648518394	0.000028396
TCGA-BRCA	ENSG00000234918.1	ZNF160	RP11-20F24.2	0.3009899	0.999466429486246	0.00247615
TCGA-BRCA	ENSG00000234918.1	ZNF264	RP11-20F24.2	0.3113759	0.999580708693528	0.00066749
TCGA-BRCA	ENSG00000234918.1	ZNF302	RP11-20F24.2	0.3082283	0.99998016587936	0.000103
TCGA-BRCA	ENSG00000234918.1	ZNF415	RP11-20F24.2	0.3476655	0.999277898096378	0.000042597
TCGA-BRCA	ENSG00000234918.1	ZNF490	RP11-20F24.2	0.3831811	0.999821275590418	0.00018548
TCGA-BRCA	ENSG00000234918.1	ZNF564	RP11-20F24.2	0.3015525	0.999414098440159	0.00085114
TCGA-BRCA	ENSG00000234918.1	ZNF700	RP11-20F24.2	0.3036686	0.999855289040088	0.00025287
TCGA-BRCA	ENSG00000234918.1	ZNF708	RP11-20F24.2	0.3012399	0.99991314284023	0.00069158
TCGA-BRCA	ENSG00000234918.1	ZNF713	RP11-20F24.2	0.3510025	0.999994670125163	0.00623355
TCGA-BRCA	ENSG00000234918.1	ZNF763	RP11-20F24.2	0.3066269	0.999846989517886	0.00498527
TCGA-BRCA	ENSG00000234918.1	ZNF791	RP11-20F24.2	0.3166581	0.999940672184101	0.00556263
TCGA-BRCA	ENSG00000244468.1	ABCC11	RP11-206M11.7	0.3098013	0.999996406150739	0.0009453
TCGA-BRCA	ENSG00000244468.1	ALDH3B2	RP11-206M11.7	0.4002132	0.999999512621114	0.00344024
TCGA-BRCA	ENSG00000244468.1	AP1G1	RP11-206M11.7	0.3174337	0.999289655686509	0.00631495
TCGA-BRCA	ENSG00000244468.1	BCAR1	RP11-206M11.7	0.3010569	0.999784716085617	0.00521146
TCGA-BRCA	ENSG00000244468.1	CEACAM7	RP11-206M11.7	0.3168645	0.999053234035106	0.00152388
TCGA-BRCA	ENSG00000244468.1	CHN1	RP11-206M11.7	0.3333829	0.999776373208635	0.00576542
TCGA-BRCA	ENSG00000244468.1	CLUL1	RP11-206M11.7	-0.3286721	0.999290401370173	0.01282302
TCGA-BRCA	ENSG00000244468.1	CXCL14	RP11-206M11.7	-0.3579554	0.999290401370173	0.01675965
TCGA-BRCA	ENSG00000244468.1	DYM	RP11-206M11.7	-0.3075111	0.999113747798938	0.00113615
TCGA-BRCA	ENSG00000244468.1	DYNC1LI2	RP11-206M11.7	0.3949941	0.999726682411403	0.000092792
TCGA-BRCA	ENSG00000244468.1	E2F5	RP11-206M11.7	-0.3058447	0.999953231821822	0.00128487
TCGA-BRCA	ENSG00000244468.1	EFNB2	RP11-206M11.7	0.3078285	0.999053234035106	0.00099138
TCGA-BRCA	ENSG00000244468.1	FAM83B	RP11-206M11.7	0.3503446	0.999069688210001	0.0004203
TCGA-BRCA	ENSG00000244468.1	FGF12	RP11-206M11.7	0.3197294	0.999307633348411	0.00022257
TCGA-BRCA	ENSG00000244468.1	KLHL15	RP11-206M11.7	-0.3165601	0.999784716085617	0.00457308
TCGA-BRCA	ENSG00000244468.1	LASP1	RP11-206M11.7	0.3206213	0.999527083964212	0.000028687
TCGA-BRCA	ENSG00000244468.1	LRRC26	RP11-206M11.7	0.3178596	0.999944835876786	0.000009822
TCGA-BRCA	ENSG00000244468.1	MVD	RP11-206M11.7	0.3808201	0.999995531355709	0.00012975
TCGA-BRCA	ENSG00000244468.1	OSGIN1	RP11-206M11.7	0.3558689	0.99991887148906	0.0163951397955579
TCGA-BRCA	ENSG00000244468.1	PCDHB10	RP11-206M11.7	0.3585133	0.999563158908834	0.0000418248384098223
TCGA-BRCA	ENSG00000244468.1	PCDHB14	RP11-206M11.7	0.3306173	0.99934657475884	0.0000333924969203722
TCGA-BRCA	ENSG00000244468.1	PCDHB4	RP11-206M11.7	0.3444488	0.999749276845491	0.000162376842552599
TCGA-BRCA	ENSG00000244468.1	PCDHB6	RP11-206M11.7	0.3794798	0.999973935223018	0.000414749551464728
TCGA-BRCA	ENSG00000244468.1	PCDHB9	RP11-206M11.7	0.3647032	0.999683826753474	0.000137129775436157
TCGA-BRCA	ENSG00000244468.1	PDGFA	RP11-206M11.7	0.3146387	0.999054397155961	0.0000110518252012046
TCGA-BRCA	ENSG00000244468.1	PLCB1	RP11-206M11.7	0.4103616	0.999958685829633	0.0000306682809785853
TCGA-BRCA	ENSG00000244468.1	POF1B	RP11-206M11.7	0.5177789	0.999973295947655	0.0000333718611757752
TCGA-BRCA	ENSG00000244468.1	PSMD7	RP11-206M11.7	0.3586895	0.999962874273715	0.0000281004734381693
TCGA-BRCA	ENSG00000244468.1	RNF43	RP11-206M11.7	0.3166042	0.999824945924599	0.000634140448410697
TCGA-BRCA	ENSG00000244468.1	SIAH1	RP11-206M11.7	0.351393	0.999991102918415	190443029271569
TCGA-BRCA	ENSG00000244468.1	SIAH2	RP11-206M11.7	-0.3110786	0.999975105228892	271008875962524
TCGA-BRCA	ENSG00000244468.1	SUSD3	RP11-206M11.7	-0.332157	0.999483656046116	0.0350031431816191
TCGA-BRCA	ENSG00000244468.1	SYTL2	RP11-206M11.7	0.4056801	0.999423797128766	0.0178932749335238
TCGA-BRCA	ENSG00000244468.1	TBX2	RP11-206M11.7	0.3872241	0.999518596584948	0.00127426748587335
TCGA-BRCA	ENSG00000244468.1	TMEM150C	RP11-206M11.7	0.3403895	0.999386071094094	0.000269420604943566
TCGA-BRCA	ENSG00000244468.1	TRIM36	RP11-206M11.7	0.4142814	0.999597126150305	0.0117234071238062
TCGA-BRCA	ENSG00000244468.1	ZADH2	RP11-206M11.7	-0.3319093	0.999968984078614	0.00186813821195218
TCGA-BRCA	ENSG00000258837.1	ABCC11	CTD-2566J3.1	0.4146803	0.999937030424737	0.000605988490660423
TCGA-BRCA	ENSG00000258837.1	ADD1	CTD-2566J3.1	-0.3425832	0.999877319853465	0.0117639206229805
TCGA-BRCA	ENSG00000258837.1	ANKFN1	CTD-2566J3.1	0.4092787	0.999991577115022	0.000289609870857176
TCGA-BRCA	ENSG00000258837.1	AR	CTD-2566J3.1	0.3575929	0.999771454687908	0.0000402337122553492
TCGA-BRCA	ENSG00000258837.1	BCAS3	CTD-2566J3.1	-0.3000503	0.999358788798746	0.0000283961225149391
TCGA-BRCA	ENSG00000258837.1	BCL7A	CTD-2566J3.1	-0.35956	0.999771454687908	0.00247614723019632
TCGA-BRCA	ENSG00000258837.1	BHLHE41	CTD-2566J3.1	0.3305523	0.999988064214525	0.000667491453554256
TCGA-BRCA	ENSG00000258837.1	BNIP3L	CTD-2566J3.1	0.3637861	0.999517733318681	0.000103004666666819
TCGA-BRCA	ENSG00000258837.1	C1RL	CTD-2566J3.1	0.3191995	0.999879127148347	0.0000425970594371225
TCGA-BRCA	ENSG00000258837.1	CATSPERB	CTD-2566J3.1	0.4554858	0.999089254705376	0.000185484140442844
TCGA-BRCA	ENSG00000258837.1	CDIPT	CTD-2566J3.1	-0.332657	0.999282854014092	0.00085114025911936
TCGA-BRCA	ENSG00000258837.1	CEACAM1	CTD-2566J3.1	0.3031531	0.999975454135312	0.000252873987108387
TCGA-BRCA	ENSG00000258837.1	CLCA2	CTD-2566J3.1	0.4520439	0.999821808249949	0.000691576216818836
TCGA-BRCA	ENSG00000258837.1	CRAT	CTD-2566J3.1	0.3667206	0.999646735603331	0.00623355174349739
TCGA-BRCA	ENSG00000258837.1	CRYM	CTD-2566J3.1	0.3501686	0.999996196621966	0.00498527339580943
TCGA-BRCA	ENSG00000258837.1	CXCL17	CTD-2566J3.1	0.3885007	0.999424415170038	0.00556263451601552
TCGA-BRCA	ENSG00000258837.1	CYP4Z2P	CTD-2566J3.1	0.3358572	0.999544798491398	0.000945304635910758
TCGA-BRCA	ENSG00000258837.1	DNAH14	CTD-2566J3.1	0.3621526	0.999599702164025	0.00344024020239805
TCGA-BRCA	ENSG00000258837.1	DUSP10	CTD-2566J3.1	0.362429	0.999949552466861	0.00631494980531765
TCGA-BRCA	ENSG00000258837.1	EGLN3	CTD-2566J3.1	0.3597529	0.999388004895961	0.00521145590859883
TCGA-BRCA	ENSG00000258837.1	EHF	CTD-2566J3.1	0.4232847	0.99987430459962	0.00152388098132025
TCGA-BRCA	ENSG00000258837.1	ESRRG	CTD-2566J3.1	0.4067262	0.999208234238492	0.00576541606090815
TCGA-BRCA	ENSG00000258837.1	FEM1C	CTD-2566J3.1	0.3047689	0.99937460174043	0.0128230168347422
TCGA-BRCA	ENSG00000258837.1	FMOD	CTD-2566J3.1	0.3616823	0.999183150426742	0.0167596505709547
TCGA-BRCA	ENSG00000258837.1	GATA3	CTD-2566J3.1	-0.3364722	0.999985120302355	0.00113615456376096
TCGA-BRCA	ENSG00000258837.1	GGPS1	CTD-2566J3.1	0.3193099	0.999208234238491	0.0000927919564218467
TCGA-BRCA	ENSG00000258837.1	GPX8	CTD-2566J3.1	0.4167767	0.999642966791673	0.00128487456514827
TCGA-BRCA	ENSG00000258837.1	HDX	CTD-2566J3.1	0.3063746	0.999687679589893	0.000991379637606713
TCGA-BRCA	ENSG00000258837.1	HEBP1	CTD-2566J3.1	-0.3037337	0.999535022979742	0.000420297089152838
TCGA-BRCA	ENSG00000258837.1	HMGB2	CTD-2566J3.1	-0.3072113	0.99981451319738	0.000222565511000808
TCGA-BRCA	ENSG00000258837.1	HMGCS2	CTD-2566J3.1	0.3654778	0.999535022979742	0.00457307611274829
TCGA-BRCA	ENSG00000258837.1	HOXC11	CTD-2566J3.1	0.3134868	0.9999200905639	0.0000286871365857875
TCGA-BRCA	ENSG00000258837.1	HSPB8	CTD-2566J3.1	0.3554646	0.999989483599966	0.00000982199825367
TCGA-BRCA	ENSG00000258837.1	IFNGR2	CTD-2566J3.1	0.3055435	0.999860452495024	0.0001297545174667
TCGA-BRCA	ENSG00000258837.1	IGF1R	CTD-2566J3.1	0.3864006	0.999995616947511	0.0268287348346818
TCGA-BRCA	ENSG00000258837.1	KDM5B	CTD-2566J3.1	0.3226056	0.999981424825925	0.0161435406396443
TCGA-BRCA	ENSG00000258837.1	KLK11	CTD-2566J3.1	0.3747521	0.999183150426742	0.000448812280763391
TCGA-BRCA	ENSG00000258837.1	LGALS3	CTD-2566J3.1	0.3538952	0.999970106570071	0.00127440954559074
TCGA-BRCA	ENSG00000258837.1	LONRF2	CTD-2566J3.1	-0.3699332	0.999208234238492	0.00173640097387827
TCGA-BRCA	ENSG00000258837.1	LYST	CTD-2566J3.1	0.3199351	0.999687679589893	0.00148086362762253
TCGA-BRCA	ENSG00000258837.1	MAGED1	CTD-2566J3.1	0.3489149	0.999208234238492	0.00180033585012193
TCGA-BRCA	ENSG00000258837.1	MKS1	CTD-2566J3.1	-0.3073764	0.999999801797125	0.00078640459482154
TCGA-BRCA	ENSG00000258837.1	MRFAP1L1	CTD-2566J3.1	-0.3039953	0.999687679589893	0.00136152210206629
TCGA-BRCA	ENSG00000258837.1	MRPS23	CTD-2566J3.1	-0.3315791	0.99951396554061	0.0328141629908014
TCGA-BRCA	ENSG00000258837.1	MTMR4	CTD-2566J3.1	-0.3090989	0.999995616947511	0.0134369625350755
TCGA-BRCA	ENSG00000258837.1	MUC1	CTD-2566J3.1	0.3789216	0.999952077404476	0.00136025205655757
TCGA-BRCA	ENSG00000258837.1	NAALADL2	CTD-2566J3.1	0.3545064	0.999763347587012	0.00441468184176171
TCGA-BRCA	ENSG00000258837.1	NEK6	CTD-2566J3.1	0.4089534	0.999723780927204	0.000851463644902611
TCGA-BRCA	ENSG00000258837.1	NPEPL1	CTD-2566J3.1	-0.3197032	0.999559273619244	0.000288858085187744
TCGA-BRCA	ENSG00000258837.1	OSMR	CTD-2566J3.1	0.3605664	0.999818341904984	0.00183597143576667
TCGA-BRCA	ENSG00000258837.1	PIGA	CTD-2566J3.1	0.3048867	0.999889181895265	0.00335391741214275
TCGA-BRCA	ENSG00000258837.1	PIK3R1	CTD-2566J3.1	0.4143538	0.999278941593385	0.0102019758454368
TCGA-BRCA	ENSG00000258837.1	PIP	CTD-2566J3.1	0.4795254	0.999084929251333	0.000593264426767677
TCGA-BRCA	ENSG00000258837.1	PLA2G2A	CTD-2566J3.1	0.3750007	0.999063816302812	0.00107107852805873
TCGA-BRCA	ENSG00000258837.1	PPM1D	CTD-2566J3.1	-0.3317405	0.99985248869832	0.00157671787615901
TCGA-BRCA	ENSG00000258837.1	GINS2	CTD-2566J3.1	0.3894311	0.999888004274959	0.000487441533773462
TCGA-BRCA	ENSG00000258837.1	RBM22	CTD-2566J3.1	0.3456656	0.99972985141335	0.01395621019888
TCGA-BRCA	ENSG00000258837.1	RMND1	CTD-2566J3.1	-0.3432353	0.99966601724646	0.000192003922391638
TCGA-BRCA	ENSG00000258837.1	RNF217	CTD-2566J3.1	0.3494548	0.99952202657988	0.00571817514007727
TCGA-BRCA	ENSG00000258837.1	RUNX1	CTD-2566J3.1	0.363621	0.999063816302812	0.0046760446677706
TCGA-BRCA	ENSG00000258837.1	SCGB1D2	CTD-2566J3.1	0.3207644	0.999294835198377	0.000426655139542941
TCGA-BRCA	ENSG00000258837.1	SCGB2A2	CTD-2566J3.1	0.3907056	0.999769450607313	0.000283215694462537
TCGA-BRCA	ENSG00000258837.1	SH3BGRL	CTD-2566J3.1	0.3528247	0.999063816302812	0.000864550010814672
TCGA-BRCA	ENSG00000258837.1	SLC25A4	CTD-2566J3.1	-0.334783	0.999826614649759	0.000188423843432184
TCGA-BRCA	ENSG00000258837.1	SLC40A1	CTD-2566J3.1	0.3717124	1	0.000573415067819012
TCGA-BRCA	ENSG00000258837.1	SLC6A14	CTD-2566J3.1	0.3078939	0.999063816302812	0.000426604679163128
TCGA-BRCA	ENSG00000258837.1	SLC6A16	CTD-2566J3.1	0.3021865	0.999015263178192	0.000408917275653647
TCGA-BRCA	ENSG00000258837.1	SOX9	CTD-2566J3.1	0.330877	0.999645159371406	0.00506259088536744
TCGA-BRCA	ENSG00000258837.1	SPTLC3	CTD-2566J3.1	0.3451378	0.999466429486246	0.000403167205928354
TCGA-BRCA	ENSG00000258837.1	SSPN	CTD-2566J3.1	0.3096601	0.999970371687178	0.000341155618721096
TCGA-BRCA	ENSG00000258837.1	ST8SIA6	CTD-2566J3.1	0.3222672	0.999294835198378	0.000425981389336412
TCGA-BRCA	ENSG00000258837.1	STYX	CTD-2566J3.1	0.3364574	0.999833836438522	0.000543879470222636
TCGA-BRCA	ENSG00000258837.1	TEAD2	CTD-2566J3.1	0.3488426	0.999852988017729	0.00124831290441956
TCGA-BRCA	ENSG00000258837.1	TERF2IP	CTD-2566J3.1	-0.3022236	0.999294835198377	0.000146329461097318
TCGA-BRCA	ENSG00000258837.1	TMC5	CTD-2566J3.1	0.3936165	0.999991863971709	0.00031915114201735
TCGA-BRCA	ENSG00000258837.1	TMPRSS3	CTD-2566J3.1	0.357335	0.999897563723631	0.00156193552972467
TCGA-BRCA	ENSG00000258837.1	TNC	CTD-2566J3.1	0.3529982	0.999787482730572	0.000728160487500079
TCGA-BRCA	ENSG00000258837.1	TNFSF10	CTD-2566J3.1	0.3153119	0.999989768156396	0.00166734395419311
TCGA-BRCA	ENSG00000258837.1	TNIK	CTD-2566J3.1	0.3718413	0.999189736531372	0.0001249270784885
TCGA-BRCA	ENSG00000258837.1	ULK3	CTD-2566J3.1	-0.3378988	1	0.00156970108808943
TCGA-BRCA	ENSG00000258837.1	VAMP2	CTD-2566J3.1	-0.3208747	0.999294835198377	0.00364024380394848
TCGA-BRCA	ENSG00000258837.1	WLS	CTD-2566J3.1	0.3240703	0.999939654789635	0.00227538509886489
TCGA-BRCA	ENSG00000258837.1	YAP1	CTD-2566J3.1	0.3535547	1	0.000971638260113948
TCGA-BRCA	ENSG00000258837.1	ZBTB7C	CTD-2566J3.1	0.3197551	0.999934277942599	0.00121242984382311
TCGA-BRCA	ENSG00000258837.1	ZFAND1	CTD-2566J3.1	-0.3730676	0.999291868198697	0.000820940908808837
TCGA-BRCA	ENSG00000258837.1	ZFP36L1	CTD-2566J3.1	0.5537107	1	0.000219355623904643
TCGA-BRCA	ENSG00000258837.1	ZNF124	CTD-2566J3.1	0.3286572	0.999900867409917	0.00144143849744111
TCGA-BRCA	ENSG00000258837.1	ZNF608	CTD-2566J3.1	0.3718543	1	0.000840898926370867
TCGA-BRCA	ENSG00000258837.1	ZNF669	CTD-2566J3.1	0.3398468	0.999015263178192	0.00455242092077204
TCGA-BRCA	ENSG00000258837.1	ZNF703	CTD-2566J3.1	-0.3801275	0.999281503958757	0.000151401568341226
TCGA-BRCA	ENSG00000214049.6	CLCA2	UCA1	0.3013345	0.999985563184194	0.0000909139838463049
TCGA-BRCA	ENSG00000214049.6	CYP4Z2P	UCA1	0.3458509	0.999975721128684	0.000262375741215053
TCGA-BRCA	ENSG00000214049.6	EEF1A2	UCA1	-0.3151216	0.999717848139736	0.000075865469092855
TCGA-BRCA	ENSG00000214049.6	HLTF	UCA1	-0.3265038	1	0.000660260997557023
TCGA-BRCA	ENSG00000214049.6	PPM1K	UCA1	0.3040515	1	0.00044400735947969
TCGA-BRCA	ENSG00000214049.6	RARRES1	UCA1	0.3165017	0.99968508895456	0.0124190064459443
TCGA-BRCA	ENSG00000214049.6	SHISA2	UCA1	0.3248778	0.999063816302812	0.0159552675492192
TCGA-BRCA	ENSG00000263874.1	CCDC102B	LINC00672	0.3148694	0.999969452339097	0.00452024513593951
TCGA-BRCA	ENSG00000263874.1	CWC25	LINC00672	0.432856	0.999994739762921	0.00831714758761343
TCGA-BRCA	ENSG00000263874.1	DNM3	LINC00672	0.3884438	0.999445727440097	0.00186489598578345
TCGA-BRCA	ENSG00000263874.1	DOCK6	LINC00672	0.3043008	0.999780007153265	0.00239788634998678
TCGA-BRCA	ENSG00000263874.1	LASP1	LINC00672	0.5298614	0.999645159371406	0.0014024611888429
TCGA-BRCA	ENSG00000263874.1	MLLT6	LINC00672	0.3873794	0.999831480133744	0.00102251717707786
TCGA-BRCA	ENSG00000263874.1	ORMDL3	LINC00672	0.3678241	0.999294835198377	0.0000709539838463049
TCGA-BRCA	ENSG00000263874.1	PGAP3	LINC00672	0.4568339	0.999991863971709	0.00023939961097318
TCGA-BRCA	ENSG00000263874.1	PIP4K2B	LINC00672	0.4715627	0.999989768156396	0.0004581097128
TCGA-BRCA	ENSG00000263874.1	PSMD3	LINC00672	0.3783707	0.999968380506448	0.0000906058991567679
TCGA-BRCA	ENSG00000263874.1	SYNRG	LINC00672	0.3175982	0.999597126150305	0.0000760264813232035
TCGA-BRCA	ENSG00000273237.1	FEM1C	CTB-119C2.1	0.3042329	0.999988097812179	0.0000690065738745327
TCGA-BRCA	ENSG00000257989.1	ALDH9A1	RP1-288H2.2	-0.3433649	0.999174467803882	0.0104106802220265
TCGA-BRCA	ENSG00000257989.1	ARHGAP8	RP1-288H2.2	0.3001421	0.999850631677798	0.000589271644934852
TCGA-BRCA	ENSG00000257989.1	BTD	RP1-288H2.2	-0.3200829	0.999983980905238	0.000106120780104293
TCGA-BRCA	ENSG00000257989.1	DNMT3B	RP1-288H2.2	0.333573	0.99954851828763	0.000568669596648848
TCGA-BRCA	ENSG00000257989.1	EAF2	RP1-288H2.2	0.3051266	0.999940672184101	0.000903749445715748
TCGA-BRCA	ENSG00000257989.1	EFNB2	RP1-288H2.2	0.3758621	0.999850631677798	0.0133785402556169
TCGA-BRCA	ENSG00000257989.1	ETNK2	RP1-288H2.2	0.3277539	0.99991770563291	0.0100775224509868
TCGA-BRCA	ENSG00000257989.1	FNIP2	RP1-288H2.2	0.3091948	0.999369433215458	0.0000637961857149847
TCGA-BRCA	ENSG00000257989.1	GUF1	RP1-288H2.2	0.3244156	0.999741766211485	0.0000514035425819211
TCGA-BRCA	ENSG00000257989.1	HIF1A	RP1-288H2.2	0.3217751	0.999289496440815	0.0000281004734381693
TCGA-BRCA	ENSG00000257989.1	LGI1	RP1-288H2.2	0.4222854	0.999972371238454	0.000634140448410697
TCGA-BRCA	ENSG00000257989.1	MSI1	RP1-288H2.2	0.3688751	0.999369433215458	1.90443e+08
TCGA-BRCA	ENSG00000257989.1	MUC1	RP1-288H2.2	-0.3278834	0.999997130456616	2.71009e+08
TCGA-BRCA	ENSG00000257989.1	NFIX	RP1-288H2.2	-0.4083822	0.99912598091924	0.0350031431816191
TCGA-BRCA	ENSG00000257989.1	OR1J4	RP1-288H2.2	0.340667	0.99991770563291	0.0178932749335238
TCGA-BRCA	ENSG00000257989.1	OSMR	RP1-288H2.2	-0.3377064	0.999416600964425	0.00127426748587335
TCGA-BRCA	ENSG00000257989.1	PLEKHF2	RP1-288H2.2	0.3628237	0.999999385993593	0.000269420604943566
TCGA-BRCA	ENSG00000257989.1	PLEKHH1	RP1-288H2.2	0.3025503	0.999199905535712	0.0117234071238062
TCGA-BRCA	ENSG00000257989.1	PYCARD	RP1-288H2.2	-0.3588445	0.999063816302812	0.00186813821195218
TCGA-BRCA	ENSG00000257989.1	RBM34	RP1-288H2.2	-0.3831915	0.999818341904985	0.000605988490660423
TCGA-BRCA	ENSG00000257989.1	RBPJ	RP1-288H2.2	0.3238638	0.99955658580976	0.0117639206229805
TCGA-BRCA	ENSG00000257989.1	RC3H2	RP1-288H2.2	0.3023474	0.999958010539336	0.000289609870857176
TCGA-BRCA	ENSG00000257989.1	SCGN	RP1-288H2.2	0.3026056	1	0.0000402337122553492
TCGA-BRCA	ENSG00000257989.1	SDCCAG8	RP1-288H2.2	-0.3345729	0.999630416435383	0.0000283961225149391
TCGA-BRCA	ENSG00000257989.1	SIX1	RP1-288H2.2	0.4037227	0.99971642560666	0.00247614723019632
TCGA-BRCA	ENSG00000257989.1	SLC10A5	RP1-288H2.2	0.3100392	0.999937166195351	0.000667491453554256
TCGA-BRCA	ENSG00000257989.1	TMEM150C	RP1-288H2.2	0.4405608	1	0.000103004666666819
TCGA-BRCA	ENSG00000257989.1	TRIM36	RP1-288H2.2	0.415248	0.99915454048084	0.0000425970594371225
TCGA-BRCA	ENSG00000257989.1	TSPAN12	RP1-288H2.2	0.3121944	0.999958010539336	0.000185484140442844
TCGA-BRCA	ENSG00000257989.1	YWHAB	RP1-288H2.2	0.3206026	0.999825034351623	0.00085114025911936
TCGA-BRCA	ENSG00000269397.1	DENND1B	CTB-92J24.2	-0.3046293	0.999729851413351	0.000252873987108387
TCGA-BRCA	ENSG00000269397.1	PARP1	CTB-92J24.2	-0.3141684	0.999063816302812	0.000691576216818836
TCGA-BRCA	ENSG00000269397.1	POLE2	CTB-92J24.2	0.3037301	0.999991415142258	0.00623355174349739
TCGA-BRCA	ENSG00000269397.1	PSMG2	CTB-92J24.2	0.3427653	0.999927761114868	0.00498527339580943
TCGA-BRCA	ENSG00000269397.1	ZNF506	CTB-92J24.2	0.3311324	0.999857131751935	0.00556263451601552
TCGA-BRCA	ENSG00000269397.1	ZNF567	CTB-92J24.2	0.3093163	0.999958010539336	0.000945304635910758
TCGA-BRCA	ENSG00000269397.1	ZNF606	CTB-92J24.2	0.3392125	0.999952340116155	0.00344024020239805
TCGA-BRCA	ENSG00000269397.1	ZNF680	CTB-92J24.2	0.3049486	0.99971642560666	0.00631494980531765
TCGA-BRCA	ENSG00000269397.1	ZNF681	CTB-92J24.2	0.4595884	0.999351671041125	0.00521145590859883
TCGA-BRCA	ENSG00000269397.1	ZNF738	CTB-92J24.2	0.4279304	0.999649960051591	0.00152388098132025
TCGA-BRCA	ENSG00000269397.1	ZNF85	CTB-92J24.2	0.4172242	0.999958010539336	0.00576541606090815
TCGA-BRCA	ENSG00000269397.1	ZNF93	CTB-92J24.2	0.3153318	0.999346783616666	0.0128230168347422
TCGA-BRCA	ENSG00000269397.1	ZNF98	CTB-92J24.2	0.3794781	0.999403192498292	0.0167596505709547
TCGA-BRCA	ENSG00000263618.1	AKAP8L	RP11-527H14.4	-0.3019491	0.999926311753039	0.00113615456376096
TCGA-BRCA	ENSG00000263618.1	C9orf152	RP11-527H14.4	0.3078708	0.999714328698633	0.0000927919564218467
TCGA-BRCA	ENSG00000263618.1	POTEC	RP11-527H14.4	0.5739305	0.999695154651984	0.00128487456514827
TCGA-BRCA	ENSG00000263618.1	TMC5	RP11-527H14.4	0.3170566	0.999900867409917	0.000991379637606713
TCGA-BRCA	ENSG00000271850.1	BAZ2B	RP11-16D22.2	0.3337759	0.999136227881802	0.000420297089152838
TCGA-BRCA	ENSG00000271850.1	C9orf152	RP11-16D22.2	0.3845507	0.99940352288955	0.000222565511000808
TCGA-BRCA	ENSG00000271850.1	FNIP2	RP11-16D22.2	0.3785945	0.999782713494982	0.00457307611274829
TCGA-BRCA	ENSG00000271850.1	KDM3A	RP11-16D22.2	0.3501457	0.999977290361648	0.0000286871365857875
TCGA-BRCA	ENSG00000271850.1	NAALADL2	RP11-16D22.2	0.3019213	0.999865849167974	0.00000982199825367
TCGA-BRCA	ENSG00000271850.1	RBM18	RP11-16D22.2	0.3063157	0.999012737093144	0.0001297545174667
TCGA-BRCA	ENSG00000271850.1	SLC2A10	RP11-16D22.2	0.3415416	0.99991770563291	0.0000448210869950881
TCGA-BRCA	ENSG00000271850.1	USP40	RP11-16D22.2	0.311424	0.999321650572021	0.000161050720665764
TCGA-BRCA	ENSG00000226310.1	ANKAR	RP3-323P24.3	0.3205491	0.999849190580865	0.000178912367190452
TCGA-BRCA	ENSG00000226310.1	ANKRD26	RP3-323P24.3	0.3181084	0.999940672184101	0.000138332249693562
TCGA-BRCA	ENSG00000226310.1	BBS10	RP3-323P24.3	0.3237973	0.999462514147543	0.000764102207286201
TCGA-BRCA	ENSG00000226310.1	BBX	RP3-323P24.3	0.3658238	1	0.00066797592266579
TCGA-BRCA	ENSG00000226310.1	C12orf76	RP3-323P24.3	0.3013224	0.999972371238454	0.00409733604093388
TCGA-BRCA	ENSG00000226310.1	CCNT2	RP3-323P24.3	0.3431379	0.999759740516294	0.000341948906431049
TCGA-BRCA	ENSG00000226310.1	CLK1	RP3-323P24.3	0.3050918	0.999447658784478	0.022801253845879
TCGA-BRCA	ENSG00000226310.1	FAM13B	RP3-323P24.3	0.346988	0.999593516624226	0.000301804611918277
TCGA-BRCA	ENSG00000226310.1	FTL	RP3-323P24.3	-0.3089951	0.999900867409917	0.000356860786899698
TCGA-BRCA	ENSG00000226310.1	KPNA5	RP3-323P24.3	0.3082519	0.999369433215458	0.00538561196347116
TCGA-BRCA	ENSG00000226310.1	LRP3	RP3-323P24.3	-0.3095732	0.999907012785541	0.00199772025792856
TCGA-BRCA	ENSG00000226310.1	PACRGL	RP3-323P24.3	0.3437563	0.999582524473497	0.000815202229219738
TCGA-BRCA	ENSG00000226310.1	PRDM10	RP3-323P24.3	0.3138142	0.999597126150305	0.00641133982142371
TCGA-BRCA	ENSG00000226310.1	PRPF4B	RP3-323P24.3	0.300214	0.999997087648355	0.00126389747321121
TCGA-BRCA	ENSG00000226310.1	SENP7	RP3-323P24.3	0.3680535	0.999973069171827	0.0000139100835371151
TCGA-BRCA	ENSG00000226310.1	SEPSECS	RP3-323P24.3	0.3162219	0.999720556552732	0.00115932011478441
TCGA-BRCA	ENSG00000226310.1	SERPINH1	RP3-323P24.3	-0.3038861	0.999759740516294	0.0029862876357129
TCGA-BRCA	ENSG00000226310.1	SLC25A36	RP3-323P24.3	0.3411339	0.999877175025125	0.00677759002272782
TCGA-BRCA	ENSG00000226310.1	SLC35A5	RP3-323P24.3	0.3701254	0.999363693244553	0.000197940489086111
TCGA-BRCA	ENSG00000226310.1	TRIM28	RP3-323P24.3	-0.3080757	0.999630648570667	0.00155153198784766
TCGA-BRCA	ENSG00000226310.1	YIF1B	RP3-323P24.3	-0.3360818	0.999264441767132	0.00119147226170984
TCGA-BRCA	ENSG00000226310.1	ZFP14	RP3-323P24.3	0.3663285	0.99978731946489	0.000326214627233966
TCGA-BRCA	ENSG00000226310.1	ZMAT1	RP3-323P24.3	0.3315068	0.999727307289685	0.000406319283695351
TCGA-BRCA	ENSG00000226310.1	ZNF136	RP3-323P24.3	0.3357294	0.999686905765575	0.0000762291002543416
TCGA-BRCA	ENSG00000226310.1	ZNF141	RP3-323P24.3	0.3670626	0.999691084343763	0.00079190049848644
TCGA-BRCA	ENSG00000226310.1	ZNF528	RP3-323P24.3	0.3374416	0.999965976957922	0.000674114346143269
TCGA-BRCA	ENSG00000226310.1	ZNF568	RP3-323P24.3	0.3171963	0.999856793174134	0.00308815899753526
TCGA-BRCA	ENSG00000226310.1	ZNF763	RP3-323P24.3	0.3506766	0.999617020261316	0.000223268569732506
TCGA-BRCA	ENSG00000226310.1	ZNF780B	RP3-323P24.3	0.3182754	0.999784414921156	0.000372855286202376
TCGA-BRCA	ENSG00000226310.1	ZNF844	RP3-323P24.3	0.3614801	0.999660411758408	0.000508844095142502
TCGA-BRCA	ENSG00000267701.1	AMN1	RP11-28F1.2	0.3339499	0.999907012785541	0.00213313892723695
TCGA-BRCA	ENSG00000267701.1	ANKFN1	RP11-28F1.2	-0.3093286	0.999691084343763	0.00108907530603048
TCGA-BRCA	ENSG00000267701.1	AS3MT	RP11-28F1.2	0.3112859	0.99953262081712	0.00277943704910429
TCGA-BRCA	ENSG00000267701.1	BCL2	RP11-28F1.2	0.3413056	0.999897672855807	0.000126408760705165
TCGA-BRCA	ENSG00000267701.1	BHLHE41	RP11-28F1.2	-0.3059071	0.999924753778399	0.0030301227067748
TCGA-BRCA	ENSG00000267701.1	C12orf65	RP11-28F1.2	0.3164097	0.999382159807155	0.000369782647616733
TCGA-BRCA	ENSG00000267701.1	C12orf76	RP11-28F1.2	0.4151274	0.999940672184101	0.0315287455308722
TCGA-BRCA	ENSG00000267701.1	C18orf32	RP11-28F1.2	0.4405056	0.999509671840039	0.00233482920176787
TCGA-BRCA	ENSG00000267701.1	C5orf24	RP11-28F1.2	0.3450434	0.99965738346178	0.00135788266646396
TCGA-BRCA	ENSG00000267701.1	CAMLG	RP11-28F1.2	0.322005	0.999994599095348	0.00261320867121532
TCGA-BRCA	ENSG00000267701.1	CCDC7	RP11-28F1.2	0.3223408	0.99981410626061	0.00113158934028705
TCGA-BRCA	ENSG00000267701.1	CCDC91	RP11-28F1.2	0.3698912	0.999597126150304	0.00329129828503965
TCGA-BRCA	ENSG00000267701.1	CGGBP1	RP11-28F1.2	0.3049932	0.99998673344901	0.00269695045278095
TCGA-BRCA	ENSG00000267701.1	CHMP1B	RP11-28F1.2	0.3454141	0.999597126150305	0.00420436557716232
TCGA-BRCA	ENSG00000267701.1	COX11	RP11-28F1.2	0.3129798	0.999026373813806	0.00230420356252269
TCGA-BRCA	ENSG00000267701.1	CYP4Z2P	RP11-28F1.2	-0.3913752	0.999265525865927	0.00491211323408445
TCGA-BRCA	ENSG00000267701.1	DCAF16	RP11-28F1.2	0.305986	0.999268225654354	0.00204751264117124
TCGA-BRCA	ENSG00000267701.1	DSE	RP11-28F1.2	-0.3182264	0.999989688468704	0.00014373857403213
TCGA-BRCA	ENSG00000267701.1	ELP2	RP11-28F1.2	0.4106956	0.99964541009739	0.0000171027900404637
TCGA-BRCA	ENSG00000267701.1	FAM161A	RP11-28F1.2	0.3702601	0.999986309277973	0.000113776317503748
TCGA-BRCA	ENSG00000267701.1	FAM200B	RP11-28F1.2	0.3012257	0.999554400274942	0.000136300172500576
TCGA-BRCA	ENSG00000267701.1	FOXA1	RP11-28F1.2	0.3055328	0.999180806744108	0.0000415584087050849
TCGA-BRCA	ENSG00000267701.1	GIN1	RP11-28F1.2	0.3960053	0.99952134351912	0.000946021183228714
TCGA-BRCA	ENSG00000267701.1	GPX8	RP11-28F1.2	-0.3485558	0.999797249347424	0.00173741833545242
TCGA-BRCA	ENSG00000267701.1	HAUS1	RP11-28F1.2	0.4831268	1	0.00425197586267688
TCGA-BRCA	ENSG00000267701.1	HDHD2	RP11-28F1.2	0.4000499	0.999208234238492	0.000983837755804476
TCGA-BRCA	ENSG00000267701.1	ICA1L	RP11-28F1.2	0.3448268	1	0.00291138951289504
TCGA-BRCA	ENSG00000267701.1	IER3IP1	RP11-28F1.2	0.3994296	0.999900463260328	0.0000535657687700299
TCGA-BRCA	ENSG00000267701.1	IFNGR2	RP11-28F1.2	-0.3141121	0.999645159371406	0.000155394074961649
TCGA-BRCA	ENSG00000267701.1	KDSR	RP11-28F1.2	0.4399386	0.999226105907556	0.00508019697607462
TCGA-BRCA	ENSG00000267701.1	KIAA1328	RP11-28F1.2	0.3352602	0.999164047719895	0.0000610021029150749
TCGA-BRCA	ENSG00000267701.1	KLHDC1	RP11-28F1.2	0.4493161	0.999932442322556	0.000717144950412654
TCGA-BRCA	ENSG00000267701.1	MAGED1	RP11-28F1.2	-0.3432449	0.999554400274942	0.00241331155874558
TCGA-BRCA	ENSG00000267701.1	MXRA5	RP11-28F1.2	-0.320458	0.999962874273715	0.0000660715431059917
TCGA-BRCA	ENSG00000267701.1	NBR1	RP11-28F1.2	0.3222564	1	0.0105082837173989
TCGA-BRCA	ENSG00000267701.1	NEK6	RP11-28F1.2	-0.3508388	0.999890440974747	0.000323400660255544
TCGA-BRCA	ENSG00000267701.1	NPEPPS	RP11-28F1.2	0.3184118	0.999853471901094	0.00101888113869845
TCGA-BRCA	ENSG00000267701.1	OSMR	RP11-28F1.2	-0.3501267	0.999279403829347	0.000690947135802669
TCGA-BRCA	ENSG00000267701.1	PDLIM3	RP11-28F1.2	-0.3038958	1	0.00365193269207454
TCGA-BRCA	ENSG00000267701.1	PMAIP1	RP11-28F1.2	0.3637875	0.999302009867778	0.000137433755993823
TCGA-BRCA	ENSG00000267701.1	POLI	RP11-28F1.2	0.500757	0.99994354800767	0.00074000645220731
TCGA-BRCA	ENSG00000267701.1	PPP1R3E	RP11-28F1.2	0.3944325	1	0.0371637201017195
TCGA-BRCA	ENSG00000267701.1	PSCA	RP11-28F1.2	-0.3074657	0.999321650572021	0.000135954419228776
TCGA-BRCA	ENSG00000267701.1	PSMC3IP	RP11-28F1.2	0.3244788	1	0.000387595568233656
TCGA-BRCA	ENSG00000267701.1	RARRES1	RP11-28F1.2	-0.3068944	0.999796724586905	0.005673087357355
TCGA-BRCA	ENSG00000267701.1	RELL1	RP11-28F1.2	0.3480897	0.999974598336187	0.00486424997791354
TCGA-BRCA	ENSG00000267701.1	RERG	RP11-28F1.2	0.340962	0.999682746553697	0.00331704575210819
TCGA-BRCA	ENSG00000267701.1	RNF217	RP11-28F1.2	-0.3299218	0.999217246545199	0.00052241121205952
TCGA-BRCA	ENSG00000267701.1	RPAIN	RP11-28F1.2	0.3028847	0.999302009867778	0.00130850706370827
TCGA-BRCA	ENSG00000267701.1	RPRD1A	RP11-28F1.2	0.3577609	0.999648493346393	0.000160052393716129
TCGA-BRCA	ENSG00000267701.1	SEPSECS	RP11-28F1.2	0.3355043	0.999718640088218	0.00391302248427703
TCGA-BRCA	ENSG00000267701.1	SERPINH1	RP11-28F1.2	-0.3095169	0.999856909695871	0.000574821581131001
TCGA-BRCA	ENSG00000267701.1	SLC27A2	RP11-28F1.2	0.393437	0.999970106570071	0.0000514696220053808
TCGA-BRCA	ENSG00000267701.1	SLC39A6	RP11-28F1.2	0.399771	0.999088933099633	0.0088382943667968
TCGA-BRCA	ENSG00000267701.1	SLC40A1	RP11-28F1.2	-0.3152572	0.999485993283954	0.000277342494198922
TCGA-BRCA	ENSG00000267701.1	SMAD4	RP11-28F1.2	0.4415168	0.999970106570071	0.0000391036600501914
TCGA-BRCA	ENSG00000267701.1	SPOP	RP11-28F1.2	0.3025213	0.99998789407314	0.0000949488449781553
TCGA-BRCA	ENSG00000267701.1	SSPN	RP11-28F1.2	-0.3098967	0.999994366371746	0.00194914967880614
TCGA-BRCA	ENSG00000267701.1	TBC1D3	RP11-28F1.2	0.3271434	0.999792452175287	0.0010015844333092
TCGA-BRCA	ENSG00000267701.1	TMEM128	RP11-28F1.2	0.30425	0.999736355986932	0.000303563859640285
TCGA-BRCA	ENSG00000267701.1	TTYH3	RP11-28F1.2	-0.3022332	0.999406484108262	0.00008795681072413
TCGA-BRCA	ENSG00000267701.1	ZADH2	RP11-28F1.2	0.3963393	0.999972303357365	0.00103498124850266
TCGA-BRCA	ENSG00000267701.1	ZNF24	RP11-28F1.2	0.4673189	0.999630509435724	0.00170695966688737
TCGA-BRCA	ENSG00000267701.1	ZNF397	RP11-28F1.2	0.3316762	0.999266831073405	0.00092851491919504
TCGA-BRCA	ENSG00000267701.1	ZNHIT3	RP11-28F1.2	0.3194395	0.999269378153293	0.00112914777450391
TCGA-BRCA	ENSG00000261670.1	AZIN1	RP11-1C8.5	0.3597081	0.99991770563291	0.00253382210455186
TCGA-BRCA	ENSG00000261670.1	C18orf32	RP11-1C8.5	0.3555591	0.999792452175287	0.000853528507578193
TCGA-BRCA	ENSG00000261670.1	C8orf37	RP11-1C8.5	0.4103805	0.999154194336293	0.00228843120660764
TCGA-BRCA	ENSG00000261670.1	CCNK	RP11-1C8.5	-0.326375	0.999937166195351	0.00138800061221152
TCGA-BRCA	ENSG00000261670.1	CPO	RP11-1C8.5	0.3225688	0.99988213190342	0.0246853674243804
TCGA-BRCA	ENSG00000261670.1	CWC25	RP11-1C8.5	0.3060781	0.999093572835222	0.00311165353595839
TCGA-BRCA	ENSG00000261670.1	DCAF13	RP11-1C8.5	0.4517086	0.999485993283954	0.00699306487533982
TCGA-BRCA	ENSG00000261670.1	DPY19L4	RP11-1C8.5	0.3712848	0.999579784490775	0.00539645658097202
TCGA-BRCA	ENSG00000261670.1	E2F5	RP11-1C8.5	0.3102234	0.999993238469054	0.00660103408601573
TCGA-BRCA	ENSG00000261670.1	EFR3A	RP11-1C8.5	0.3697647	0.999093572835222	0.00336488642438643
TCGA-BRCA	ENSG00000261670.1	EIF3E	RP11-1C8.5	0.3254405	0.999093572835222	0.00169775953476517
TCGA-BRCA	ENSG00000261670.1	ESRP1	RP11-1C8.5	0.3077891	0.999093572835222	0.0112688859311059
TCGA-BRCA	ENSG00000261670.1	FMOD	RP11-1C8.5	-0.3477275	0.999093572835222	0.00406522076827565
TCGA-BRCA	ENSG00000261670.1	GABRR2	RP11-1C8.5	0.3101361	0.999926213283165	0.00036263338023734
TCGA-BRCA	ENSG00000261670.1	GRHL2	RP11-1C8.5	0.350617	0.99970257273917	0.000143414639272905
TCGA-BRCA	ENSG00000261670.1	GUF1	RP11-1C8.5	0.3207885	0.99962904126081	0.0000335544931680194
TCGA-BRCA	ENSG00000261670.1	IMPA1	RP11-1C8.5	0.3940655	0.999094217906285	0.00106774853408262
TCGA-BRCA	ENSG00000261670.1	LCORL	RP11-1C8.5	0.3567744	0.999830683552968	0.00828419646514826
TCGA-BRCA	ENSG00000261670.1	LGALS3	RP11-1C8.5	-0.3156372	0.999763248490406	0.00241226293460031
TCGA-BRCA	ENSG00000261670.1	MAGED1	RP11-1C8.5	-0.3924225	0.999980867896009	0.000483365791566833
TCGA-BRCA	ENSG00000261670.1	MUC1	RP11-1C8.5	-0.3027552	0.999990307936875	0.00155423470932035
TCGA-BRCA	ENSG00000261670.1	MYBL1	RP11-1C8.5	0.3327893	0.999533747340327	0.000641000688215302
TCGA-BRCA	ENSG00000261670.1	ORMDL3	RP11-1C8.5	0.3737925	0.999970777135183	0.00225860798311247
TCGA-BRCA	ENSG00000261670.1	PFN2	RP11-1C8.5	0.3614337	0.999303797945997	0.000147019483480248
TCGA-BRCA	ENSG00000261670.1	PGAP3	RP11-1C8.5	0.3046204	0.999962874273715	0.0179922945666571
TCGA-BRCA	ENSG00000261670.1	PHF20L1	RP11-1C8.5	0.435256	0.99951396554061	0.0171845192543652
TCGA-BRCA	ENSG00000261670.1	PIP4K2B	RP11-1C8.5	0.310708	0.999663687774889	0.0110897291202218
TCGA-BRCA	ENSG00000261670.1	POLR2K	RP11-1C8.5	0.3590196	0.999863453763442	0.000781157638239009
TCGA-BRCA	ENSG00000261670.1	PSMD11	RP11-1C8.5	0.3319522	0.999980867896009	0.000959031853310081
TCGA-BRCA	ENSG00000261670.1	PSMD3	RP11-1C8.5	0.4128589	0.999932277161701	0.00875128694375663
TCGA-BRCA	ENSG00000261670.1	PTDSS1	RP11-1C8.5	0.4257849	0.99903999977871	0.00367194748284068
TCGA-BRCA	ENSG00000261670.1	PTK2	RP11-1C8.5	0.3248861	0.999997409877777	0.0015091229744027
TCGA-BRCA	ENSG00000261670.1	PYCARD	RP11-1C8.5	-0.326878	0.99988531478002	0.00108588123858936
TCGA-BRCA	ENSG00000261670.1	RPRD1A	RP11-1C8.5	0.3503417	0.999676216714858	0.000482435619109768
TCGA-BRCA	ENSG00000261670.1	RRM2B	RP11-1C8.5	0.367793	0.999953887914899	0.00218663538118086
TCGA-BRCA	ENSG00000261670.1	SLC10A5	RP11-1C8.5	0.3478915	0.999358275946642	0.00192360384238043
TCGA-BRCA	ENSG00000261670.1	SLC7A9	RP11-1C8.5	0.3294639	0.999784023278793	0.000518211309754694
TCGA-BRCA	ENSG00000261670.1	STRC	RP11-1C8.5	0.5145985	0.999747102208811	0.00064246464259774
TCGA-BRCA	ENSG00000261670.1	STXBP5L	RP11-1C8.5	0.3069529	0.999066559876678	0.00209227667552798
TCGA-BRCA	ENSG00000261670.1	TAS2R10	RP11-1C8.5	0.3253104	0.999747102208811	0.00362101847753546
TCGA-BRCA	ENSG00000261670.1	TAS2R5	RP11-1C8.5	0.3682031	0.999984650179116	0.000810172542141149
TCGA-BRCA	ENSG00000261670.1	TMEM128	RP11-1C8.5	0.3335347	0.999817130229967	0.0000166192301259842
TCGA-BRCA	ENSG00000261670.1	UBE2K	RP11-1C8.5	0.3698694	0.999066559876677	0.000285291671185853
TCGA-BRCA	ENSG00000261670.1	UQCRB	RP11-1C8.5	0.3468481	0.999198333071394	0.0000767495849473815
TCGA-BRCA	ENSG00000261670.1	ZFYVE21	RP11-1C8.5	-0.3341056	0.99940717454029	0.000082621197362068
TCGA-BRCA	ENSG00000261670.1	ZNF706	RP11-1C8.5	0.3348748	0.999942985283957	0.0000826850660982943
TCGA-BRCA	ENSG00000272690.1	ANKRD36	RP11-803B1.8	0.3522697	0.999898007775159	0.00266828688415521
TCGA-BRCA	ENSG00000272690.1	FAM86B1	RP11-803B1.8	0.3256409	0.999982617021845	0.00288120276273818
TCGA-BRCA	ENSG00000272690.1	GABBR1	RP11-803B1.8	0.3512273	0.999470277518583	0.0129803571460362
TCGA-BRCA	ENSG00000272690.1	HDAC6	RP11-803B1.8	0.3986923	0.999747102208811	0.000188640097572358
TCGA-BRCA	ENSG00000272690.1	PPP1R3E	RP11-803B1.8	0.3010629	0.999066559876677	0.00108724682446225
TCGA-BRCA	ENSG00000267152.1	ANAPC4	CTD-2528L19.6	0.3758859	0.999346447196407	0.00189481424047575
TCGA-BRCA	ENSG00000267152.1	ANKAR	CTD-2528L19.6	0.3050055	0.999655196327507	0.000361446546769149
TCGA-BRCA	ENSG00000267152.1	ANKRD36	CTD-2528L19.6	0.3557893	0.999518699506625	0.00313329738108546
TCGA-BRCA	ENSG00000267152.1	ARL6IP6	CTD-2528L19.6	0.3230743	0.999120262913913	0.00188208252430373
TCGA-BRCA	ENSG00000267152.1	BBS10	CTD-2528L19.6	0.4524222	0.999873627051205	0.00143497972863409
TCGA-BRCA	ENSG00000267152.1	C12orf76	CTD-2528L19.6	0.399183	0.999833949197505	0.000221620785610815
TCGA-BRCA	ENSG00000267152.1	C5orf24	CTD-2528L19.6	0.3490837	0.999958918336807	0.000690736214692917
TCGA-BRCA	ENSG00000267152.1	CCDC146	CTD-2528L19.6	0.3154034	0.999934353724977	0.00173338099269985
TCGA-BRCA	ENSG00000267152.1	CCDC14	CTD-2528L19.6	0.4354086	0.999518699506625	0.000317208131942467
TCGA-BRCA	ENSG00000267152.1	CCDC7	CTD-2528L19.6	0.3386179	0.999842151213965	0.00102665143575798
TCGA-BRCA	ENSG00000267152.1	CCNG2	CTD-2528L19.6	0.3638707	0.999747102208811	0.00182906208694639
TCGA-BRCA	ENSG00000267152.1	CCNT2	CTD-2528L19.6	0.3452134	0.999948013597769	0.000555849339241101
TCGA-BRCA	ENSG00000267152.1	CD276	CTD-2528L19.6	-0.3169394	0.999705069262983	0.000421397413105904
TCGA-BRCA	ENSG00000267152.1	CGGBP1	CTD-2528L19.6	0.3270914	0.999665823674206
TCGA-BRCA	ENSG00000267152.1	CLK1	CTD-2528L19.6	0.400708	0.999676216714858	0.022801253845879
TCGA-BRCA	ENSG00000267152.1	DCAF16	CTD-2528L19.6	0.4076411	0.999815271075415	0.000301804611918277
TCGA-BRCA	ENSG00000267152.1	DNAJC28	CTD-2528L19.6	0.371388	0.999980339879349	0.000356860786899698
TCGA-BRCA	ENSG00000267152.1	DPY19L4	CTD-2528L19.6	0.3349073	0.999367110528339	0.00538561196347116
TCGA-BRCA	ENSG00000267152.1	FAM200B	CTD-2528L19.6	0.3573051	0.999068051293481	0.00199772025792856
TCGA-BRCA	ENSG00000267152.1	GCA	CTD-2528L19.6	0.3407724	0.999998781251366	0.000815202229219738
TCGA-BRCA	ENSG00000267152.1	GIN1	CTD-2528L19.6	0.3052863	0.999747102208812	0.00641133982142371
TCGA-BRCA	ENSG00000267152.1	GOLGA8A	CTD-2528L19.6	0.443698	0.999068051293482	0.00126389747321121
TCGA-BRCA	ENSG00000267152.1	GOLGA8B	CTD-2528L19.6	0.445467	0.999740046045622	0.0000139100835371151
TCGA-BRCA	ENSG00000267152.1	KLC1	CTD-2528L19.6	-0.3016472	0.9999571076241	0.00115932011478441
TCGA-BRCA	ENSG00000267152.1	KLHDC1	CTD-2528L19.6	0.4056317	0.999747102208811	0.0029862876357129
TCGA-BRCA	ENSG00000267152.1	LRRC37A	CTD-2528L19.6	0.3086226	0.999569367668254	0.00677759002272782
TCGA-BRCA	ENSG00000267152.1	MAN2B1	CTD-2528L19.6	-0.3003424	0.999569367668253	0.000197940489086111
TCGA-BRCA	ENSG00000267152.1	PACRGL	CTD-2528L19.6	0.3271997	0.999260081289737	0.00196385751240815
TCGA-BRCA	ENSG00000267152.1	PHF10	CTD-2528L19.6	0.3974304	0.999260081289737	0.00298978200882033
TCGA-BRCA	ENSG00000267152.1	POLI	CTD-2528L19.6	0.3940042	0.999810683745504	0.00292830950841302
TCGA-BRCA	ENSG00000267152.1	PPP1R3E	CTD-2528L19.6	0.3314664	0.999810683745503	0.00266417871073038
TCGA-BRCA	ENSG00000267152.1	RNF138	CTD-2528L19.6	0.369006	0.999108866598588
TCGA-BRCA	ENSG00000267152.1	RPGR	CTD-2528L19.6	0.3416587	0.999108866598588
TCGA-BRCA	ENSG00000267152.1	SENP7	CTD-2528L19.6	0.3849607	1	0.0147375244053254
TCGA-BRCA	ENSG00000267152.1	SEPSECS	CTD-2528L19.6	0.3569638	1	0.0236251582175461
TCGA-BRCA	ENSG00000267152.1	SLC25A36	CTD-2528L19.6	0.3711678	0.999797249347425	0.000213866407334753
TCGA-BRCA	ENSG00000267152.1	SMAD4	CTD-2528L19.6	0.3037301	0.999797249347425	0.000321648850248242
TCGA-BRCA	ENSG00000267152.1	TAS2R14	CTD-2528L19.6	0.3089382	1	0.000796536181303076
TCGA-BRCA	ENSG00000267152.1	THAP6	CTD-2528L19.6	0.3409302	1	0.000613378517754993
TCGA-BRCA	ENSG00000267152.1	THOC1	CTD-2528L19.6	0.3108835	1	0.00124320235762214
TCGA-BRCA	ENSG00000267152.1	TMEM128	CTD-2528L19.6	0.4114931	1	0.000542878553905579
TCGA-BRCA	ENSG00000267152.1	UBE2B	CTD-2528L19.6	0.3336777	1	0.000121750070372061
TCGA-BRCA	ENSG00000267152.1	ZFP14	CTD-2528L19.6	0.5276977	1	0.0000541506719024355
TCGA-BRCA	ENSG00000267152.1	ZFP2	CTD-2528L19.6	0.307226	0.999375845148805	0.0198277910686305
TCGA-BRCA	ENSG00000267152.1	ZFP30	CTD-2528L19.6	0.4812357	0.999375845148805	0.0159492389592162
TCGA-BRCA	ENSG00000267152.1	ZMAT1	CTD-2528L19.6	0.3533339	0.999797249347425	0.00657362645523791
TCGA-BRCA	ENSG00000267152.1	ZNF10	CTD-2528L19.6	0.4073016	0.999797249347425	0.00441423064238326
TCGA-BRCA	ENSG00000267152.1	ZNF141	CTD-2528L19.6	0.3790992	0.999773599912688	0.000248349151122244
TCGA-BRCA	ENSG00000267152.1	ZNF160	CTD-2528L19.6	0.3964266	0.999999853056819	0.00247935889152903
TCGA-BRCA	ENSG00000267152.1	ZNF264	CTD-2528L19.6	0.4367373	0.999247607520856	0.000688102630993683
TCGA-BRCA	ENSG00000267152.1	ZNF280C	CTD-2528L19.6	0.3820979	0.999930905382516	0.000173989225384665
TCGA-BRCA	ENSG00000267152.1	ZNF284	CTD-2528L19.6	0.3288513	0.999732283975606	0.000591044656736807
TCGA-BRCA	ENSG00000267152.1	ZNF302	CTD-2528L19.6	0.5493047	0.99953863896045	0.000107693901336223
TCGA-BRCA	ENSG00000267152.1	ZNF304	CTD-2528L19.6	0.3686593	0.99991683834929	0.000654061739471223
TCGA-BRCA	ENSG00000267152.1	ZNF30	CTD-2528L19.6	0.351708	0.999901933187208	0.00307505857849528
TCGA-BRCA	ENSG00000267152.1	ZNF382	CTD-2528L19.6	0.3925086	0.999997375503739	0.000144282593434586
TCGA-BRCA	ENSG00000267152.1	ZNF383	CTD-2528L19.6	0.5423678	0.999275221036435	0.000324316352244235
TCGA-BRCA	ENSG00000267152.1	ZNF417	CTD-2528L19.6	0.3035778	0.999926221064276	0.00150536532447708
TCGA-BRCA	ENSG00000267152.1	ZNF418	CTD-2528L19.6	0.3892953	0.999538638960449	0.000442518915975996
TCGA-BRCA	ENSG00000267152.1	ZNF419	CTD-2528L19.6	0.37161	0.999865514393386	0.000104842859249822
TCGA-BRCA	ENSG00000267152.1	ZNF420	CTD-2528L19.6	0.4359757	0.999001523432685	0.000950555755050044
TCGA-BRCA	ENSG00000267152.1	ZNF543	CTD-2528L19.6	0.3431691	0.999951183525507	0.000973295059842568
TCGA-BRCA	ENSG00000267152.1	ZNF546	CTD-2528L19.6	0.4608143	0.99953863896045	0.00519465708802955
TCGA-BRCA	ENSG00000267152.1	ZNF548	CTD-2528L19.6	0.4798043	0.99953863896045	0.00175757480855152
TCGA-BRCA	ENSG00000267152.1	ZNF565	CTD-2528L19.6	0.3999079	0.99953863896045	0.000138965006091786
TCGA-BRCA	ENSG00000267152.1	ZNF566	CTD-2528L19.6	0.5609027	0.999867211307012	0.00177991412605891
TCGA-BRCA	ENSG00000267152.1	ZNF567	CTD-2528L19.6	0.5831832	0.99953863896045	0.000325358909914853
TCGA-BRCA	ENSG00000267152.1	ZNF568	CTD-2528L19.6	0.3886163	0.999901933187208	0.00308617588784896
TCGA-BRCA	ENSG00000267152.1	ZNF569	CTD-2528L19.6	0.4209019	0.99953863896045	0.000386140758912695
TCGA-BRCA	ENSG00000267152.1	ZNF571	CTD-2528L19.6	0.6092678	0.99953863896045	0.00023686583768865
TCGA-BRCA	ENSG00000267152.1	ZNF587	CTD-2528L19.6	0.3311948	0.999873582658258	0.0000775820832171671
TCGA-BRCA	ENSG00000267152.1	ZNF606	CTD-2528L19.6	0.421379	0.999986057697893	0.0124117198541497
TCGA-BRCA	ENSG00000267152.1	ZNF607	CTD-2528L19.6	0.4249997	0.99957144416967	0.000512415738496059
TCGA-BRCA	ENSG00000267152.1	ZNF614	CTD-2528L19.6	0.3272162	0.999995740158894	0.00416504244136207
TCGA-BRCA	ENSG00000267152.1	ZNF654	CTD-2528L19.6	0.3262583	0.999067294901956	0.00165138203113642
TCGA-BRCA	ENSG00000267152.1	ZNF680	CTD-2528L19.6	0.3619499	0.999951852862319	0.000324452259292387
TCGA-BRCA	ENSG00000267152.1	ZNF765	CTD-2528L19.6	0.3304369	0.999130537170279	0.00407533401626298
TCGA-BRCA	ENSG00000267152.1	ZNF776	CTD-2528L19.6	0.352565	0.9999794549508	0.000134926730079909
TCGA-BRCA	ENSG00000267152.1	ZNF780A	CTD-2528L19.6	0.3420606	0.99992846681972	0.000738290657321081
TCGA-BRCA	ENSG00000267152.1	ZNF780B	CTD-2528L19.6	0.381784	0.999875084816497	0.0000281221053920459
TCGA-BRCA	ENSG00000267152.1	ZNF790	CTD-2528L19.6	0.4826084	0.999916359495038	0.00237908337348446
TCGA-BRCA	ENSG00000267152.1	ZNF793	CTD-2528L19.6	0.5439149	1
TCGA-BRCA	ENSG00000267152.1	ZNF84	CTD-2528L19.6	0.3338466	0.999760016656545	0.000609378272291241
TCGA-BRCA	ENSG00000266385.1	CENPN	RP11-227G15.8	-0.3033325	0.999130537170279	0.000839161110284977
TCGA-BRCA	ENSG00000266385.1	CNST	RP11-227G15.8	0.3515309	0.99923856643563	0.0000868315252380397
TCGA-BRCA	ENSG00000266385.1	NEK9	RP11-227G15.8	0.3050301	0.999875084816497	0.000131388913141316
TCGA-BRCA	ENSG00000266385.1	NF1	RP11-227G15.8	0.3149393	0.999684218244335	0.00426496277182776
TCGA-BRCA	ENSG00000266385.1	ORMDL3	RP11-227G15.8	0.3066577	0.999862931206357	0.00271197682220628
TCGA-BRCA	ENSG00000266385.1	RFFL	RP11-227G15.8	0.372014	0.999621751968402	0.00258587764792205
TCGA-BRCA	ENSG00000266385.1	RHOT1	RP11-227G15.8	0.3907867	0.999654020818194	0.00199418523241045
TCGA-BRCA	ENSG00000266385.1	SDCCAG8	RP11-227G15.8	0.3058383	0.99999347334062	0.00392658729859305
TCGA-BRCA	ENSG00000266385.1	STRC	RP11-227G15.8	0.3103511	0.999440225166428	0.000712001308704236
TCGA-BRCA	ENSG00000266385.1	STXBP4	RP11-227G15.8	0.3150645	0.999270481993627	0.0000241675540425246
TCGA-BRCA	ENSG00000266385.1	SUZ12	RP11-227G15.8	0.3405575	0.999130537170279	0.0082445366822248
TCGA-BRCA	ENSG00000266385.1	SYNRG	RP11-227G15.8	0.4015778	0.999996394466949	0.0152474561548658
TCGA-BRCA	ENSG00000266385.1	TADA2A	RP11-227G15.8	0.3029624	0.999337660516992	0.0028950627705181
TCGA-BRCA	ENSG00000266385.1	TBC1D3	RP11-227G15.8	0.3536206	0.999574786598956	0.000205426064600066
TCGA-BRCA	ENSG00000266385.1	TNNI3K	RP11-227G15.8	0.3250484	0.999822502808967	0.000209617105288778
TCGA-BRCA	ENSG00000257654.1	CEP70	RP11-497G19.2	-0.3022296	0.999892970980336	0.000180524732328079
TCGA-BRCA	ENSG00000257654.1	EAF2	RP11-497G19.2	0.3224034	0.999555495056734	0.000118634330256196
TCGA-BRCA	ENSG00000257654.1	EHF	RP11-497G19.2	-0.3511513	0.999776672931378	0.000872752119674879
TCGA-BRCA	ENSG00000257654.1	HPGD	RP11-497G19.2	0.3121858	0.999897864022046	0.000901963830221169
TCGA-BRCA	ENSG00000257654.1	LGI1	RP11-497G19.2	0.3266161	0.999744158411238	0.0003480290581456
TCGA-BRCA	ENSG00000257654.1	LRIG1	RP11-497G19.2	0.3554767	0.999541688856718	0.000715229373563585
TCGA-BRCA	ENSG00000257654.1	MSI1	RP11-497G19.2	0.3298101	0.999989474312058	0.0079487845691764
TCGA-BRCA	ENSG00000257654.1	NFIX	RP11-497G19.2	-0.4206486	0.999954498965702	0.00307903027939568
TCGA-BRCA	ENSG00000257654.1	PIK3R1	RP11-497G19.2	-0.3181852	0.999647105781556	0.00228581072322355
TCGA-BRCA	ENSG00000257654.1	PIP	RP11-497G19.2	-0.3267859	0.999965497015482	0.000228028830662031
TCGA-BRCA	ENSG00000257654.1	PLEKHF2	RP11-497G19.2	0.3420684	0.999231402240726	0.000588276684044096
TCGA-BRCA	ENSG00000257654.1	PVALB	RP11-497G19.2	0.3741743	0.999888269217631	0.000341948906431049
TCGA-BRCA	ENSG00000257654.1	PYCARD	RP11-497G19.2	-0.3247288	0.999224253316713	0.022801253845879
TCGA-BRCA	ENSG00000257654.1	RAB38	RP11-497G19.2	-0.3117338	0.999803578551339	0.000301804611918277
TCGA-BRCA	ENSG00000257654.1	TMEM150C	RP11-497G19.2	0.3193265	0.999260081289737	0.000356860786899698
TCGA-BRCA	ENSG00000257654.1	TNIK	RP11-497G19.2	-0.3187108	0.999260081289737	0.00538561196347116
TCGA-BRCA	ENSG00000268658.1	C12orf65	LINC00664	0.3190994	0.999996196621966	0.00199772025792856
TCGA-BRCA	ENSG00000268658.1	ZNF100	LINC00664	0.320206	0.999260081289737	0.000815202229219738
TCGA-BRCA	ENSG00000268658.1	ZNF135	LINC00664	0.3391942	0.999483639982725	0.00641133982142371
TCGA-BRCA	ENSG00000268658.1	ZNF418	LINC00664	0.304611	0.999771454687908	0.00126389747321121
TCGA-BRCA	ENSG00000268658.1	ZNF492	LINC00664	0.3058202	0.999760332622366	0.0000139100835371151
TCGA-BRCA	ENSG00000268658.1	ZNF506	LINC00664	0.3811711	0.999735458538395	0.00115932011478441
TCGA-BRCA	ENSG00000268658.1	ZNF708	LINC00664	0.3251535	0.999815686094654	0.0029862876357129
TCGA-BRCA	ENSG00000268658.1	ZNF737	LINC00664	0.3896678	0.999936285648278	0.00677759002272782
TCGA-BRCA	ENSG00000268658.1	ZNF738	LINC00664	0.3837091	0.999967247656834	0.000197940489086111
TCGA-BRCA	ENSG00000268658.1	ZNF85	LINC00664	0.391525	0.999577266589601	0.0000490167998875464
TCGA-BRCA	ENSG00000268658.1	ZNF98	LINC00664	0.3587189	0.999557455524737	0.00146149046908133
TCGA-BRCA	ENSG00000231795.1	ANKRD36B	ITCH-IT1	0.3558873	0.999930021679198	0.000709382796626048
TCGA-BRCA	ENSG00000231795.1	TAS2R3	ITCH-IT1	0.3170355	0.999231402240726	0.000935099055166902
TCGA-BRCA	ENSG00000231795.1	TSC1	ITCH-IT1	0.3005653	0.999995038782294	0.000763718873918498
TCGA-BRCA	ENSG00000265749.1	AP1G2	RP11-849F2.5	0.3139316	0.999447383496566	0.000518394526698899
TCGA-BRCA	ENSG00000265749.1	BBS10	RP11-849F2.5	0.3013554	0.999257910673328	0.000240842850087275
TCGA-BRCA	ENSG00000265749.1	C8orf37	RP11-849F2.5	0.3024033	0.999898974582428	0.000186037443397499
TCGA-BRCA	ENSG00000265749.1	CGGBP1	RP11-849F2.5	0.3077417	0.999898974582428	0.000219011502877719
TCGA-BRCA	ENSG00000265749.1	CHD8	RP11-849F2.5	0.3761612	0.999955821210377	0.00127555520417524
TCGA-BRCA	ENSG00000265749.1	DCAF16	RP11-849F2.5	0.3152786	0.999677489420063	0.00109778287061684
TCGA-BRCA	ENSG00000265749.1	FTH1	RP11-849F2.5	-0.3235276	0.999231402240725	0.000326956458567015
TCGA-BRCA	ENSG00000265749.1	FTL	RP11-849F2.5	-0.318826	0.999983829624027	0.000529346029936386
TCGA-BRCA	ENSG00000265749.1	KIF27	RP11-849F2.5	0.312959	0.999855052776102	0.00230530853949979
TCGA-BRCA	ENSG00000265749.1	KLHDC1	RP11-849F2.5	0.3268272	0.999363051911078	0.000301275564198866
TCGA-BRCA	ENSG00000265749.1	KLHL23	RP11-849F2.5	0.308173	0.999036630643075	0.000926398578522553
TCGA-BRCA	ENSG00000265749.1	MYH10	RP11-849F2.5	0.3691014	0.999977811389411	0.0191493270026678
TCGA-BRCA	ENSG00000265749.1	NDUFB4	RP11-849F2.5	-0.3053982	0.999999890015225	0.0169252987328221
TCGA-BRCA	ENSG00000265749.1	NTAN1	RP11-849F2.5	-0.3236358	0.999118263331344	0.00218526193372885
TCGA-BRCA	ENSG00000265749.1	PBRM1	RP11-849F2.5	0.3196004	0.999995879686038	0.00246542861923865
TCGA-BRCA	ENSG00000265749.1	PLEKHH1	RP11-849F2.5	0.3165247	0.999825618444913	0.0112538642176852
TCGA-BRCA	ENSG00000265749.1	PPP1R3E	RP11-849F2.5	0.3784441	0.999821808249949	0.00124637564474643
TCGA-BRCA	ENSG00000265749.1	RAB2B	RP11-849F2.5	0.3227018	0.99999906853314	0.00141318169477224
TCGA-BRCA	ENSG00000265749.1	SENP7	RP11-849F2.5	0.3122433	0.999771454687908	0.00114745077600894
TCGA-BRCA	ENSG00000265749.1	SETBP1	RP11-849F2.5	0.3680113	0.999849604443492	0.00165462875488906
TCGA-BRCA	ENSG00000265749.1	SMYD4	RP11-849F2.5	0.3618012	0.999507157398563	0.0022045750758268
TCGA-BRCA	ENSG00000265749.1	SYNE2	RP11-849F2.5	0.3135976	0.999920128793499	0.00162668352278734
TCGA-BRCA	ENSG00000265749.1	TAS2R10	RP11-849F2.5	0.3295485	0.999231402240726	0.000534599242576305
TCGA-BRCA	ENSG00000265749.1	TOX4	RP11-849F2.5	0.3266235	0.999771454687908	0.00064068335546589
TCGA-BRCA	ENSG00000265749.1	TSGA10	RP11-849F2.5	0.3406971	0.999913960206776	0.00151819595590704
TCGA-BRCA	ENSG00000265749.1	USP40	RP11-849F2.5	0.3012563	0.999771454687908	0.000366594823332634
TCGA-BRCA	ENSG00000265749.1	VAMP2	RP11-849F2.5	0.3562022	0.999449140454727	0.000178486280669626
TCGA-BRCA	ENSG00000265749.1	ZBTB4	RP11-849F2.5	0.3973167	0.999973360214745	0.000872755637122031
TCGA-BRCA	ENSG00000265749.1	ZFP14	RP11-849F2.5	0.339363	0.999371707483056	0.00259813999640752
TCGA-BRCA	ENSG00000265749.1	ZNF141	RP11-849F2.5	0.3385445	0.999771454687908	0.000592298215341047
TCGA-BRCA	ENSG00000265749.1	ZNF397	RP11-849F2.5	0.3878785	0.999735458538396	0.00206347984446027
TCGA-BRCA	ENSG00000265749.1	ZNF417	RP11-849F2.5	0.3531797	0.99953400672894	0.000170871365813062
TCGA-BRCA	ENSG00000265749.1	ZNF543	RP11-849F2.5	0.3269831	0.999975314533976	0.000508006642221204
TCGA-BRCA	ENSG00000265749.1	ZNF573	RP11-849F2.5	0.3535009	0.999837677305348	0.000155638767953036
TCGA-BRCA	ENSG00000265749.1	ZNF594	RP11-849F2.5	0.5304468	0.999985873727944	0.000167494840436133
TCGA-BRCA	ENSG00000270210.1	ADAT1	RP11-373D23.3	-0.3177818	0.999755747432545	0.000690219915041608
TCGA-BRCA	ENSG00000270210.1	CCDC92	RP11-373D23.3	0.353244	0.999955821210377	0.000684539207372721
TCGA-BRCA	ENSG00000270210.1	CDK2AP1	RP11-373D23.3	0.4011906	0.999771454687908	0.00119886712413517
TCGA-BRCA	ENSG00000270210.1	FITM2	RP11-373D23.3	-0.3411504	0.999983142588087	0.000167969643118469
TCGA-BRCA	ENSG00000270210.1	FOSL2	RP11-373D23.3	0.3784771	0.999851098979861	0.000888694124561738
TCGA-BRCA	ENSG00000270210.1	G3BP2	RP11-373D23.3	-0.3009939	0.999447383496566	0.0000165920585643318
TCGA-BRCA	ENSG00000270210.1	LCOR	RP11-373D23.3	-0.3055707	0.999771454687908	0.0000790704598201583
TCGA-BRCA	ENSG00000270210.1	NCOA2	RP11-373D23.3	-0.3660808	0.999744158411238	0.000117658207765834
TCGA-BRCA	ENSG00000270210.1	NCOA3	RP11-373D23.3	-0.3251627	0.999891239086131	0.0297288226325926
TCGA-BRCA	ENSG00000270210.1	PARD6G	RP11-373D23.3	0.3618598	0.999993092594916	0.0155454846901951
TCGA-BRCA	ENSG00000270210.1	PRIM1	RP11-373D23.3	-0.305802	0.99903999977871	0.0116816426978368
TCGA-BRCA	ENSG00000270210.1	RAB27B	RP11-373D23.3	-0.3064333	0.999982527918928	0.0264798206080897
TCGA-BRCA	ENSG00000270210.1	RAI2	RP11-373D23.3	0.3326335	0.999953877887412	0.00869796108798532
TCGA-BRCA	ENSG00000270210.1	RC3H2	RP11-373D23.3	-0.3192278	0.999708230553334	0.000448911018057407
TCGA-BRCA	ENSG00000270210.1	RFC1	RP11-373D23.3	-0.3364047	0.999998721835438	0.00318698628838682
TCGA-BRCA	ENSG00000270210.1	SETX	RP11-373D23.3	-0.3143629	0.999267603948562	0.00159294794464797
TCGA-BRCA	ENSG00000270210.1	TRPC4AP	RP11-373D23.3	-0.3179414	0.999955165531428	0.00540908985660552
TCGA-BRCA	ENSG00000270210.1	WDR31	RP11-373D23.3	-0.3155154	0.999998735162668	0.00674547075373451
TCGA-BRCA	ENSG00000270210.1	ZNF358	RP11-373D23.3	0.343749	0.999296639197633	0.00733608958419578
TCGA-BRCA	ENSG00000272335.1	ADARB1	RP11-53O19.3	-0.3111899	0.999929002044289	0.00274036261227773
TCGA-BRCA	ENSG00000272335.1	AFF3	RP11-53O19.3	0.3740581	0.999743969341867	0.00219224693684555
TCGA-BRCA	ENSG00000272335.1	AGR3	RP11-53O19.3	0.3557144	0.999969438611703	0.00209376797113694
TCGA-BRCA	ENSG00000272335.1	AGTR1	RP11-53O19.3	0.321731	0.999242379448598	0.00612336975492997
TCGA-BRCA	ENSG00000272335.1	AMN1	RP11-53O19.3	0.3522145	0.999983378103487	0.0199262630318149
TCGA-BRCA	ENSG00000272335.1	ANXA1	RP11-53O19.3	-0.3374398	0.999982527918928	0.00232129816855454
TCGA-BRCA	ENSG00000272335.1	BBS10	RP11-53O19.3	0.3273263	0.999210510449019	0.00116096276235102
TCGA-BRCA	ENSG00000272335.1	BCL2	RP11-53O19.3	0.3796072	0.999744158411237	0.0000395557873225004
TCGA-BRCA	ENSG00000272335.1	C12orf76	RP11-53O19.3	0.319727	0.999744158411238	0.00128293833279501
TCGA-BRCA	ENSG00000272335.1	CCDC91	RP11-53O19.3	0.3322995	0.999837279308987	0.000749158425988874
TCGA-BRCA	ENSG00000272335.1	CD276	RP11-53O19.3	-0.3621187	0.99953863896045	0.00574441974887066
TCGA-BRCA	ENSG00000272335.1	CD99	RP11-53O19.3	-0.3134655	0.999753184858275	0.00649612430014189
TCGA-BRCA	ENSG00000272335.1	CMTM3	RP11-53O19.3	-0.3618398	0.999837279308987	0.000186447849265511
TCGA-BRCA	ENSG00000272335.1	COL12A1	RP11-53O19.3	-0.3107183	0.999971870044601	0.000774499921660511
TCGA-BRCA	ENSG00000272335.1	CYP4V2	RP11-53O19.3	0.4080632	0.999707682903443	0.0000147282698458927
TCGA-BRCA	ENSG00000272335.1	DCAKD	RP11-53O19.3	0.4089257	0.999744724666928	0.00017789883267447
TCGA-BRCA	ENSG00000272335.1	DNAJB5	RP11-53O19.3	-0.3075105	0.999719255495993	0.0139381959342796
TCGA-BRCA	ENSG00000272335.1	DNMT3B	RP11-53O19.3	-0.3451125	0.999994759408826	0.00170937319404133
TCGA-BRCA	ENSG00000272335.1	DPYSL2	RP11-53O19.3	-0.3246085	0.99999142881768	0.00668304069401227
TCGA-BRCA	ENSG00000272335.1	DSE	RP11-53O19.3	-0.3278585	0.999837279308987	0.000822121629157836
TCGA-BRCA	ENSG00000272335.1	EID1	RP11-53O19.3	0.3376728	0.999346965443543	0.00479111937622742
TCGA-BRCA	ENSG00000272335.1	ELP2	RP11-53O19.3	0.4169361	0.999548976944063	0.000217828921269099
TCGA-BRCA	ENSG00000272335.1	ERBB4	RP11-53O19.3	0.3786591	0.999252912395583	0.00257033836702453
TCGA-BRCA	ENSG00000272335.1	ESR1	RP11-53O19.3	0.4119262	0.999964245479886	0.0151974682322209
TCGA-BRCA	ENSG00000272335.1	FAM200B	RP11-53O19.3	0.3104339	0.999069737250878	0.0138731969695262
TCGA-BRCA	ENSG00000272335.1	FBXL5	RP11-53O19.3	0.37348	0.99953863896045	0.0105491261670826
TCGA-BRCA	ENSG00000272335.1	FBXO31	RP11-53O19.3	-0.3167522	0.999829163411604	0.000605498186142453
TCGA-BRCA	ENSG00000272335.1	FBXO4	RP11-53O19.3	0.4312282	0.999977853996936	0.00311771749124259
TCGA-BRCA	ENSG00000272335.1	FLNA	RP11-53O19.3	0.3576079	0.99953863896045	0.00018097930100691
TCGA-BRCA	ENSG00000272335.1	FOXA1	RP11-53O19.3	0.3632411	0.999997029435972	0.0093330551357635
TCGA-BRCA	ENSG00000272335.1	GATA3	RP11-53O19.3	0.3470908	0.999732283975606	0.00101456567352633
TCGA-BRCA	ENSG00000272335.1	GGNBP2	RP11-53O19.3	0.3163944	0.999967247656834	0.00227789666903879
TCGA-BRCA	ENSG00000272335.1	GIN1	RP11-53O19.3	0.3993573	0.999707682903443	0.00130812772861613
TCGA-BRCA	ENSG00000272335.1	GKAP1	RP11-53O19.3	0.3163448	0.999998259467105	0.0039491552174927
TCGA-BRCA	ENSG00000272335.1	HDHD2	RP11-53O19.3	0.4088285	0.999506974868254	0.00458228502015468
TCGA-BRCA	ENSG00000272335.1	HEBP1	RP11-53O19.3	0.387528	0.999909633386893	0.000727760158744594
TCGA-BRCA	ENSG00000272335.1	HMGCL	RP11-53O19.3	0.3379701	0.999991339339127	0.0000535105868043617
TCGA-BRCA	ENSG00000272335.1	HOXC11	RP11-53O19.3	-0.3117225	0.999338575289214	0.00586420610754321
TCGA-BRCA	ENSG00000272335.1	KHDRBS3	RP11-53O19.3	-0.3734195	0.999328013596131	0.000143037794463391
TCGA-BRCA	ENSG00000272335.1	KLHDC1	RP11-53O19.3	0.3493333	0.999999390680643	0.0295905254105826
TCGA-BRCA	ENSG00000272335.1	LMO4	RP11-53O19.3	-0.3367039	0.99991683834929	0.000545926120203293
TCGA-BRCA	ENSG00000272335.1	LONRF2	RP11-53O19.3	0.3321436	0.99953863896045	0.000232284097170189
TCGA-BRCA	ENSG00000272335.1	LRP2	RP11-53O19.3	0.3332318	0.999346965443543	0.00131456975983182
TCGA-BRCA	ENSG00000272335.1	MAFB	RP11-53O19.3	-0.3898935	0.999837279308987	0.0152968596904417
TCGA-BRCA	ENSG00000272335.1	MAP4K4	RP11-53O19.3	-0.3793929	0.999986423101026	0.0019558141066618
TCGA-BRCA	ENSG00000272335.1	MED13L	RP11-53O19.3	0.3671525	0.999963707407601	0.0000484310601565484
TCGA-BRCA	ENSG00000272335.1	MMP13	RP11-53O19.3	-0.3026437	0.999529611331037	0.0000388801343829233
TCGA-BRCA	ENSG00000272335.1	MXRA5	RP11-53O19.3	-0.3467054	0.99992603995918	0.00147449693464047
TCGA-BRCA	ENSG00000272335.1	MYB	RP11-53O19.3	0.3379664	0.999435037169051
TCGA-BRCA	ENSG00000272335.1	MYEF2	RP11-53O19.3	0.3067783	0.999995849975967	0.000273473673920129
TCGA-BRCA	ENSG00000272335.1	NBR1	RP11-53O19.3	0.4062244	0.999224682251967	0.000209506359368491
TCGA-BRCA	ENSG00000272335.1	NNT	RP11-53O19.3	0.3014637	0.999304104968968	0.000393729137629838
TCGA-BRCA	ENSG00000272335.1	NPEPPS	RP11-53O19.3	0.3279833	0.999778570603917	0.00874148982755452
TCGA-BRCA	ENSG00000272335.1	OCIAD1	RP11-53O19.3	0.3902275	0.999915678698324	0.000532007866091398
TCGA-BRCA	ENSG00000272335.1	OLFM2	RP11-53O19.3	-0.3419047	0.999842143108186	0.00303478139613679
TCGA-BRCA	ENSG00000272335.1	PDLIM3	RP11-53O19.3	-0.4606308	0.999755606615096	0.000165579699929744
TCGA-BRCA	ENSG00000272335.1	PIP5K1B	RP11-53O19.3	-0.304956	0.999921987977802	0.0022911158182978
TCGA-BRCA	ENSG00000272335.1	PNPLA4	RP11-53O19.3	0.314161	0.999996629652883	0.0014024248979364
TCGA-BRCA	ENSG00000272335.1	POLI	RP11-53O19.3	0.3721441	0.9999728990469	0.00373405859124721
TCGA-BRCA	ENSG00000272335.1	PPP1R14B	RP11-53O19.3	-0.3531339	0.999464445088623	0.000424614324899609
TCGA-BRCA	ENSG00000272335.1	PRKD1	RP11-53O19.3	-0.3356046	0.999925501770763	0.000673617736311636
TCGA-BRCA	ENSG00000272335.1	PSMD7	RP11-53O19.3	-0.3714265	0.9999728990469	0.00169654703632539
TCGA-BRCA	ENSG00000272335.1	PTK7	RP11-53O19.3	-0.3684554	0.999982614331781	0.00117692335466514
TCGA-BRCA	ENSG00000272335.1	RARRES1	RP11-53O19.3	-0.3839899	0.999999806050281	0.000289097694456781
TCGA-BRCA	ENSG00000272335.1	RELL1	RP11-53O19.3	0.3644548	0.999579255002611	0.0000349159627239201
TCGA-BRCA	ENSG00000272335.1	RELT	RP11-53O19.3	-0.3242396	0.999997605470798	0.0000686007521714742
TCGA-BRCA	ENSG00000272335.1	RERG	RP11-53O19.3	0.4341002	0.999990128723756	0.000104548607844673
TCGA-BRCA	ENSG00000272335.1	RNF217	RP11-53O19.3	-0.3842413	0.999649108715735	0.000228651081759411
TCGA-BRCA	ENSG00000272335.1	RPRD1A	RP11-53O19.3	0.3029263	0.99975572545979	0.000481748353636272
TCGA-BRCA	ENSG00000272335.1	SEPSECS	RP11-53O19.3	0.3750417	0.999868617383792	0.0000493592371117121
TCGA-BRCA	ENSG00000272335.1	SERPINH1	RP11-53O19.3	-0.3958339	0.999281503958757	0.000505848066807254
TCGA-BRCA	ENSG00000272335.1	SLC27A2	RP11-53O19.3	0.4043636	0.999669858927025	0.00466220894041645
TCGA-BRCA	ENSG00000272335.1	SLC39A6	RP11-53O19.3	0.4293233	0.999981003821396	0.000333030825993454
TCGA-BRCA	ENSG00000272335.1	SLC7A6OS	RP11-53O19.3	-0.3474284	0.999868025243557	0.000509520988554533
TCGA-BRCA	ENSG00000272335.1	TBC1D3	RP11-53O19.3	0.3279778	0.999311935291426	0.0000827536683645358
TCGA-BRCA	ENSG00000272335.1	TBX3	RP11-53O19.3	0.3352229	0.999765707365288	0.0000547488475078056
TCGA-BRCA	ENSG00000272335.1	TCF3	RP11-53O19.3	-0.3173964	0.999871159061556	0.000249371415321039
TCGA-BRCA	ENSG00000272335.1	TCTN1	RP11-53O19.3	0.3344742	0.999150742946594	0.0000848654314792531
TCGA-BRCA	ENSG00000272335.1	THSD4	RP11-53O19.3	0.4074283	0.999755635096202	0.000102036920872611
TCGA-BRCA	ENSG00000272335.1	TMEM128	RP11-53O19.3	0.3494911	0.999964308871019	0.000402319412312478
TCGA-BRCA	ENSG00000272335.1	TPRG1	RP11-53O19.3	0.4016678	0.999846989517887	0.0000926852646531296
TCGA-BRCA	ENSG00000272335.1	TTC39C	RP11-53O19.3	0.3089235	0.999597126150305	0.00115214652530606
TCGA-BRCA	ENSG00000272335.1	TTYH3	RP11-53O19.3	-0.4118253	0.999358525016846	0.00474968150981083
TCGA-BRCA	ENSG00000272335.1	VIM	RP11-53O19.3	-0.3322261	0.999988230794127	0.000144824242243402
TCGA-BRCA	ENSG00000272335.1	ZFP14	RP11-53O19.3	0.3977699	0.999981003821396	0.000768351976554665
TCGA-BRCA	ENSG00000272335.1	ZNF24	RP11-53O19.3	0.3887631	0.999974598336187	0.0000704949981757425
TCGA-BRCA	ENSG00000272335.1	ZNF280D	RP11-53O19.3	0.3480377	1	0.000178168258751315
TCGA-BRCA	ENSG00000272335.1	ZNF302	RP11-53O19.3	0.3100173	0.999988741042091	0.00158398582361559
TCGA-BRCA	ENSG00000272335.1	ZNF546	RP11-53O19.3	0.3749353	0.999029513769153	0.00160364189991128
TCGA-BRCA	ENSG00000272335.1	ZNF568	RP11-53O19.3	0.3520548	0.999504500754119	0.000814459969268727
TCGA-BRCA	ENSG00000272335.1	ZNF571	RP11-53O19.3	0.3664753	0.999870091162845	0.00558625479548882
TCGA-BRCA	ENSG00000272335.1	ZNF587	RP11-53O19.3	0.3172129	0.999846989517886	0.0281930181682505
TCGA-BRCA	ENSG00000272335.1	ZSWIM6	RP11-53O19.3	0.3241167	0.999466429486246	0.018983233825561
TCGA-BRCA	ENSG00000230184.1	SMYD3	SMYD3-IT1	0.4148267	1	0.00368408344289616
TCGA-BRCA	ENSG00000230184.1	TMCC1	SMYD3-IT1	0.3105925	0.999294655911307	0.00305555111898194
TCGA-BRCA	ENSG00000230184.1	ZNF669	SMYD3-IT1	0.3378503	1	0.00330474386264695
TCGA-BRCA	ENSG00000245060.2	BCL2	LINC00847	0.3850529	0.999876056104794	0.00551713304065694
TCGA-BRCA	ENSG00000245060.2	BRD8	LINC00847	0.4583167	0.999434921785731	0.000248352838956131
TCGA-BRCA	ENSG00000245060.2	C12orf76	LINC00847	0.3342705	0.999123162939288	0.00327347191832326
TCGA-BRCA	ENSG00000245060.2	CAMLG	LINC00847	0.3574207	0.999999831428309	0.000152349191687231
TCGA-BRCA	ENSG00000245060.2	FAM193B	LINC00847	0.373803	0.999858296935108	0.00161764011343114
TCGA-BRCA	ENSG00000245060.2	GATA3	LINC00847	0.384161	0.999824678225913	0.0000513800793923582
TCGA-BRCA	ENSG00000245060.2	GIN1	LINC00847	0.4219589	0.999642721918192	0.00148691653199531
TCGA-BRCA	ENSG00000245060.2	GKAP1	LINC00847	0.3782331	0.999369093012864	0.000430713786863882
TCGA-BRCA	ENSG00000245060.2	ING4	LINC00847	0.33205	0.999992450752959	0.000670809085885058
TCGA-BRCA	ENSG00000245060.2	KLHDC1	LINC00847	0.3036035	0.999897120665162	0.00113864506159718
TCGA-BRCA	ENSG00000245060.2	MED7	LINC00847	0.3506876	0.999992450752959	0.00356941705840171
TCGA-BRCA	ENSG00000245060.2	PGM3	LINC00847	-0.3848157	0.999836023438613	0.00551010300620108
TCGA-BRCA	ENSG00000245060.2	PKIG	LINC00847	0.3074499	0.999973959350542	0.00114810628097715
TCGA-BRCA	ENSG00000245060.2	PPP1R3E	LINC00847	0.3995739	0.999328587610458	0.00232798509901249
TCGA-BRCA	ENSG00000245060.2	FOXA1	LINC00847	0.3736452	0.99974476867369	0.00700751983147687
TCGA-BRCA	ENSG00000245060.2	SKP1	LINC00847	0.3975919	0.99992412980671	0.00538762111904006
TCGA-BRCA	ENSG00000245060.2	SSPN	LINC00847	-0.301972	0.999940207912774	0.0104938113140707
TCGA-BRCA	ENSG00000245060.2	STC2	LINC00847	0.3693153	0.999485993283954	0.0000416827793848278
TCGA-BRCA	ENSG00000245060.2	THTPA	LINC00847	0.3305782	0.999541857408096	0.00184670488012308
TCGA-BRCA	ENSG00000245060.2	VAMP2	LINC00847	0.3116964	0.999150742946593	0.000021738766654241
TCGA-BRCA	ENSG00000245060.2	ZNF346	LINC00847	0.4040516	0.999159987425536	0.0000810257531448428
TCGA-BRCA	ENSG00000249356.1	AZIN1	RP11-21I10.2	0.4820303	0.99992721749188
TCGA-BRCA	ENSG00000249356.1	BBS1	RP11-21I10.2	-0.3371865	0.999886016619224	0.0000234449248342798
TCGA-BRCA	ENSG00000249356.1	BNIP3L	RP11-21I10.2	-0.3472449	0.999989951708548	0.00069889985162649
TCGA-BRCA	ENSG00000249356.1	CAPN9	RP11-21I10.2	-0.3236047	0.999195600086752	0.000541894625120404
TCGA-BRCA	ENSG00000249356.1	CCNE2	RP11-21I10.2	0.3612709	0.999963240925091	0.00200939987046895
TCGA-BRCA	ENSG00000249356.1	CIRBP	RP11-21I10.2	-0.3417138	0.999423797128766	0.0000761689274790391
TCGA-BRCA	ENSG00000249356.1	DCAF13	RP11-21I10.2	0.5716879	0.999998837658246	0.0000731334345421453
TCGA-BRCA	ENSG00000249356.1	DNMT3B	RP11-21I10.2	0.3483955	0.999150742946594	0.00146898346503358
TCGA-BRCA	ENSG00000249356.1	DPY19L4	RP11-21I10.2	0.4070374	0.999258615102376	0.000188335240922096
TCGA-BRCA	ENSG00000249356.1	DUSP6	RP11-21I10.2	-0.3404457	0.999792452175287	0.000692170747305134
TCGA-BRCA	ENSG00000249356.1	E2F5	RP11-21I10.2	0.4495429	0.999937166195351	0.00414848588220355
TCGA-BRCA	ENSG00000249356.1	EFR3A	RP11-21I10.2	0.3232578	0.999872350472477	0.00486889430177304
TCGA-BRCA	ENSG00000249356.1	EIF3E	RP11-21I10.2	0.4054445	0.99973903466741	0.00715247163957838
TCGA-BRCA	ENSG00000249356.1	ENY2	RP11-21I10.2	0.4177106	0.99948747411087	0.00573519317773963
TCGA-BRCA	ENSG00000249356.1	EPN3	RP11-21I10.2	0.3783175	0.999920555097298	0.0000572951326827464
TCGA-BRCA	ENSG00000249356.1	ESRP1	RP11-21I10.2	0.4735446	0.999434921785731	0.00203663110096873
TCGA-BRCA	ENSG00000249356.1	FKBP4	RP11-21I10.2	0.3514694	1	0.000433445761177749
TCGA-BRCA	ENSG00000249356.1	GRHL2	RP11-21I10.2	0.3961917	0.999037931011498	0.00196420057163126
TCGA-BRCA	ENSG00000249356.1	HRSP12	RP11-21I10.2	0.3836118	0.999038130221724
TCGA-BRCA	ENSG00000249356.1	HSF1	RP11-21I10.2	0.352631	0.999968947006398	0.0000414286956121864
TCGA-BRCA	ENSG00000249356.1	IMPA1	RP11-21I10.2	0.3366892	0.999937166195351	0.000822756522471072
TCGA-BRCA	ENSG00000249356.1	INTS8	RP11-21I10.2	0.4804282	0.999967145390763	0.000385793725285355
TCGA-BRCA	ENSG00000249356.1	LAPTM4B	RP11-21I10.2	0.9708323	0.999589559801781	0.00924162647445639
TCGA-BRCA	ENSG00000249356.1	MATN2	RP11-21I10.2	0.3709971	0.999984531650871	0.0123737200600407
TCGA-BRCA	ENSG00000249356.1	NOSTRIN	RP11-21I10.2	-0.3388216	0.999792452175287	0.0009231320374952
TCGA-BRCA	ENSG00000249356.1	NT5DC1	RP11-21I10.2	-0.3147795	0.999552521767534	0.000357482441621667
TCGA-BRCA	ENSG00000249356.1	PCM1	RP11-21I10.2	-0.3229532	0.999964825475725	0.000223922987334204
TCGA-BRCA	ENSG00000249356.1	PFN2	RP11-21I10.2	0.315297	0.999406484108262	0.00110312179889667
TCGA-BRCA	ENSG00000249356.1	PHB	RP11-21I10.2	0.3657982	0.999485993283954	0.00121168361293166
TCGA-BRCA	ENSG00000249356.1	PHF20L1	RP11-21I10.2	0.3481698	0.999150742946594	0.00235356486844057
TCGA-BRCA	ENSG00000249356.1	PKIB	RP11-21I10.2	-0.3196683	0.999979576067233	0.00231348012294747
TCGA-BRCA	ENSG00000249356.1	POLR2K	RP11-21I10.2	0.4458377	0.99988213190342	0.00581162664293084
TCGA-BRCA	ENSG00000249356.1	PTDSS1	RP11-21I10.2	0.5726421	0.999864618647033	0.000254220890465378
TCGA-BRCA	ENSG00000249356.1	PTK2	RP11-21I10.2	0.3180974	0.999496693380793	0.0000561343154651624
TCGA-BRCA	ENSG00000249356.1	RNF19A	RP11-21I10.2	0.3019794	0.999999672154312	0.0000237354920022411
TCGA-BRCA	ENSG00000249356.1	SDAD1	RP11-21I10.2	0.3562408	0.999318921939501	0.00315032631509077
TCGA-BRCA	ENSG00000249356.1	SLC35B1	RP11-21I10.2	0.356672	0.999666754146511	0.00060509483738469
TCGA-BRCA	ENSG00000249356.1	SSH3	RP11-21I10.2	-0.3748656	0.999150742946594	0.00240363983164946
TCGA-BRCA	ENSG00000249356.1	TCEA1	RP11-21I10.2	0.3223201	0.999718640088217	0.005497172665315
TCGA-BRCA	ENSG00000249356.1	TNNI3K	RP11-21I10.2	-0.3122398	0.999983790773902	0.000565265666018526
TCGA-BRCA	ENSG00000249356.1	TPRG1	RP11-21I10.2	-0.3563454	0.999888544201166	0.000159668276515461
TCGA-BRCA	ENSG00000249356.1	UQCRB	RP11-21I10.2	0.4034479	0.999792452175287	0.00142298943885797
TCGA-BRCA	ENSG00000249356.1	ZFAND1	RP11-21I10.2	0.4551125	0.99915648359212	0.000448797028508308
TCGA-BRCA	ENSG00000249356.1	ZNF706	RP11-21I10.2	0.456788	0.999423797128766	0.000633147513085301
TCGA-BRCA	ENSG00000257883.1	ARHGAP8	RP11-497G19.1	0.3005908	0.999676352954863	0.000204010965955676
TCGA-BRCA	ENSG00000257883.1	AZIN1	RP11-497G19.1	0.3620103	0.999998953107047	0.000325763893031024
TCGA-BRCA	ENSG00000257883.1	BCL7A	RP11-497G19.1	0.304359	0.999920555097298	0.000292847420163658
TCGA-BRCA	ENSG00000257883.1	BNIP3L	RP11-497G19.1	-0.3056401	0.999686766569694	0.000224875950132408
TCGA-BRCA	ENSG00000257883.1	BTD	RP11-497G19.1	-0.3193674	0.999506097309997	0.00728599015901524
TCGA-BRCA	ENSG00000257883.1	C1orf53	RP11-497G19.1	-0.3735241	0.999247359793368	0.0222353167539797
TCGA-BRCA	ENSG00000257883.1	CA5B	RP11-497G19.1	0.3178991	0.999020643691669	0.0163653069819233
TCGA-BRCA	ENSG00000257883.1	CNTNAP2	RP11-497G19.1	0.3374582	0.999979576067234	0.00110832371654803
TCGA-BRCA	ENSG00000257883.1	DCAF16	RP11-497G19.1	0.330615	0.999005100271694	0.00044623425909104
TCGA-BRCA	ENSG00000257883.1	DPY19L4	RP11-497G19.1	0.3248719	0.999883727413954	0.00286100066602081
TCGA-BRCA	ENSG00000257883.1	EAF2	RP11-497G19.1	0.310148	0.999268225654354	0.00107517089617907
TCGA-BRCA	ENSG00000257883.1	EHF	RP11-497G19.1	-0.3660703	0.999273047916679	0.00403683141538208
TCGA-BRCA	ENSG00000257883.1	GPX8	RP11-497G19.1	-0.3985595	0.999792452175287	0.00427559028630096
TCGA-BRCA	ENSG00000257883.1	IMPA1	RP11-497G19.1	0.3809209	0.999689105043634	0.000931982171879111
TCGA-BRCA	ENSG00000257883.1	INTS8	RP11-497G19.1	0.3385956	0.999445366239051	0.00241976501853446
TCGA-BRCA	ENSG00000257883.1	KDELR3	RP11-497G19.1	-0.3403686	0.99974476867369	0.00996959260565672
TCGA-BRCA	ENSG00000257883.1	LCORL	RP11-497G19.1	0.3196721	0.999064407712115	0.00126787776591898
TCGA-BRCA	ENSG00000257883.1	LGALS3	RP11-497G19.1	-0.410991	0.999994210355166	0.000240608507127024
TCGA-BRCA	ENSG00000257883.1	LGI1	RP11-497G19.1	0.407083	0.999208234238492	0.00262528486080041
TCGA-BRCA	ENSG00000257883.1	LMO3	RP11-497G19.1	0.3606815	0.999701585051681	0.0000983240028419345
TCGA-BRCA	ENSG00000257883.1	MSI1	RP11-497G19.1	0.3915298	0.999924229319035	0.0233306056882038
TCGA-BRCA	ENSG00000257883.1	MUC1	RP11-497G19.1	-0.3139419	0.999958121395586	0.00172810385507851
TCGA-BRCA	ENSG00000257883.1	NETO2	RP11-497G19.1	0.3509096	0.99995185286232	0.00013701440080588
TCGA-BRCA	ENSG00000257883.1	NFIX	RP11-497G19.1	-0.4949333	0.99981279251006	0.0101902111405003
TCGA-BRCA	ENSG00000257883.1	NOSTRIN	RP11-497G19.1	-0.3098929	0.99934778474212	0.000579976748424737
TCGA-BRCA	ENSG00000257883.1	OSMR	RP11-497G19.1	-0.367401	0.999938368617241	0.000605309964147177
TCGA-BRCA	ENSG00000257883.1	PHF20L1	RP11-497G19.1	0.3341611	0.999876056104794	0.00201598312073601
TCGA-BRCA	ENSG00000257883.1	PIK3R1	RP11-497G19.1	-0.3679278	0.999526262779122	0.00282428373614325
TCGA-BRCA	ENSG00000257883.1	PIP	RP11-497G19.1	-0.4062391	0.999909873371905	0.000350258602762656
TCGA-BRCA	ENSG00000257883.1	PLEKHF2	RP11-497G19.1	0.4232867	0.999856870070421	0.000291564072595745
TCGA-BRCA	ENSG00000257883.1	POLR2K	RP11-497G19.1	0.3250261	0.999943583969899	0.00929875140495765
TCGA-BRCA	ENSG00000257883.1	PTK2	RP11-497G19.1	0.3163279	0.999691821711546	0.000146363578386621
TCGA-BRCA	ENSG00000257883.1	PVALB	RP11-497G19.1	0.420321	0.999902021225274	0.000183097328957184
TCGA-BRCA	ENSG00000257883.1	PYCARD	RP11-497G19.1	-0.4115049	0.999284116239343	0.000875136478983962
TCGA-BRCA	ENSG00000257883.1	RAB38	RP11-497G19.1	-0.3307692	0.999817476795513	0.0136040315699303
TCGA-BRCA	ENSG00000257883.1	RBM34	RP11-497G19.1	-0.378711	0.999032179984507	0.000424843148431976
TCGA-BRCA	ENSG00000257883.1	RBPJ	RP11-497G19.1	0.409106	0.999854145334646	0.00107573033291389
TCGA-BRCA	ENSG00000257883.1	REEP6	RP11-497G19.1	-0.3820534	0.999999604847731	0.00142394995344856
TCGA-BRCA	ENSG00000257883.1	RRM2B	RP11-497G19.1	0.3189306	0.999725597188637	0.00316327691395713
TCGA-BRCA	ENSG00000257883.1	SLC10A5	RP11-497G19.1	0.3263023	0.999952044238209	0.00681449768341975
TCGA-BRCA	ENSG00000257883.1	STAP2	RP11-497G19.1	-0.3438192	0.999965840420456	0.00522289310138902
TCGA-BRCA	ENSG00000257883.1	TBC1D14	RP11-497G19.1	0.3311216	0.999980129769164	0.000648908022263459
TCGA-BRCA	ENSG00000257883.1	TBL1X	RP11-497G19.1	0.3708407	0.999816152140828	0.000685434413514742
TCGA-BRCA	ENSG00000257883.1	TMEM128	RP11-497G19.1	0.3061174	0.999980129769164	0.00485709302604512
TCGA-BRCA	ENSG00000257883.1	TMEM150C	RP11-497G19.1	0.3285538	0.999174467803882	0.000303358967379351
TCGA-BRCA	ENSG00000257883.1	TNFSF10	RP11-497G19.1	-0.3090522	0.999949468777602	0.0144605625042908
TCGA-BRCA	ENSG00000257883.1	TNIK	RP11-497G19.1	-0.3452417	0.999343300330384	0.00018272694901368
TCGA-BRCA	ENSG00000257883.1	TRAPPC9	RP11-497G19.1	0.3790983	0.999786849026743	0.00262640355789395
TCGA-BRCA	ENSG00000257883.1	ZFAND1	RP11-497G19.1	0.3700441	0.999786849026743	0.00187911960571378
TCGA-BRCA	ENSG00000257883.1	ZNF250	RP11-497G19.1	0.3177779	0.999753701995145	0.000460456821864193
TCGA-BRCA	ENSG00000257883.1	ZNF703	RP11-497G19.1	0.3510325	0.999987956630985	0.0000447250727984635
TCGA-BRCA	ENSG00000257883.1	ZNF706	RP11-497G19.1	0.3171392	0.9998880994909	0.000108582333178313
TCGA-BRCA	ENSG00000224559.2	ACADSB	LINC01087	0.3646647	0.999314052165813
TCGA-BRCA	ENSG00000224559.2	AGR3	LINC01087	0.3173346	0.999872095831722	0.000167939155736696
TCGA-BRCA	ENSG00000224559.2	C2orf27A	LINC01087	0.5747903	0.999882321627758	0.000257113528953623
TCGA-BRCA	ENSG00000224559.2	CLK1	LINC01087	0.3032517	0.999857422068596	0.00559607982687884
TCGA-BRCA	ENSG00000224559.2	ELP2	LINC01087	0.3263598	0.999578342604226	0.0000692311231035356
TCGA-BRCA	ENSG00000224559.2	EVL	LINC01087	0.3520848	0.999238452375914	0.00159171615391065
TCGA-BRCA	ENSG00000224559.2	GFRA1	LINC01087	0.3519579	0.999507141165311	0.0120077314812851
TCGA-BRCA	ENSG00000224559.2	POTEE	LINC01087	0.3510039	0.999809915861468	0.000435160409816131
TCGA-BRCA	ENSG00000224559.2	POTEF	LINC01087	0.5315966	0.999908096461618	0.00424497605519083
TCGA-BRCA	ENSG00000224559.2	SGK3	LINC01087	0.3198285	0.99999910674301	0.0157407681024718
TCGA-BRCA	ENSG00000224559.2	SIAH2	LINC01087	0.3668097	0.999908858959926	0.000675508100660086
TCGA-BRCA	ENSG00000224559.2	SLC19A2	LINC01087	0.3830308	0.999952793540557	0.000282757025460151
TCGA-BRCA	ENSG00000224559.2	SLC39A6	LINC01087	0.3215003	0.999518596584948	0.00373207827165575
TCGA-BRCA	ENSG00000224559.2	TTC39C	LINC01087	0.3170978	0.999904625109703	0.00027039198275952
TCGA-BRCA	ENSG00000224660.1	ANKRD36	SH3BP5-AS1	0.3764585	0.99984610270721	0.00559886937619657
TCGA-BRCA	ENSG00000224660.1	CLK1	SH3BP5-AS1	0.3260894	0.999643626694214	0.00547556443502828
TCGA-BRCA	ENSG00000224660.1	FAM193B	SH3BP5-AS1	0.3191875	0.999904625109703	0.00496644072353266
TCGA-BRCA	ENSG00000224660.1	GOLGA8A	SH3BP5-AS1	0.4884662	0.999954317999689	0.0000177698355957118
TCGA-BRCA	ENSG00000224660.1	GOLGA8B	SH3BP5-AS1	0.452914	0.999946857977909	0.000181431973503878
TCGA-BRCA	ENSG00000224660.1	SLC7A9	SH3BP5-AS1	0.3388523	0.999131019178	0.000381847595930849
TCGA-BRCA	ENSG00000224660.1	STRC	SH3BP5-AS1	0.3737883	0.999935662957953	0.000105851587322215
TCGA-BRCA	ENSG00000224660.1	TAS2R14	SH3BP5-AS1	0.3506307	0.999295697062403	0.000051409183225655
TCGA-BRCA	ENSG00000224660.1	TAS2R5	SH3BP5-AS1	0.3481191	0.999800163614044	0.00048338316748152
TCGA-BRCA	ENSG00000224660.1	ZNF10	SH3BP5-AS1	0.3345623	0.999628331178226	0.000126713876432635
TCGA-BRCA	ENSG00000224660.1	ZNF419	SH3BP5-AS1	0.3340649	0.999789909327489	0.0000123979260642295
TCGA-BRCA	ENSG00000224660.1	ZNF700	SH3BP5-AS1	0.3810371	0.999925139859981	0.00469988884947163
TCGA-BRCA	ENSG00000257261.1	ATP11C	RP11-96H19.1	-0.3013683	0.999564098748181	0.0000779256658695952
TCGA-BRCA	ENSG00000257261.1	CDK2AP1	RP11-96H19.1	-0.34848	0.999141345084386	0.00455682986587839
TCGA-BRCA	ENSG00000257261.1	CDNF	RP11-96H19.1	0.3610727	0.999418986279519	0.00191617124332167
TCGA-BRCA	ENSG00000257261.1	CHSY1	RP11-96H19.1	-0.3510932	0.999998851851533
TCGA-BRCA	ENSG00000257261.1	CISD3	RP11-96H19.1	0.352776	0.999409111691422	0.00141547687817062
TCGA-BRCA	ENSG00000257261.1	COQ5	RP11-96H19.1	0.3221292	0.999904625109703	0.00155930912920523
TCGA-BRCA	ENSG00000257261.1	DCAKD	RP11-96H19.1	0.3261078	0.999642326429883	0.0122447990679831
TCGA-BRCA	ENSG00000257261.1	GPX8	RP11-96H19.1	-0.3801673	0.999295697062403	0.00194809157535272
TCGA-BRCA	ENSG00000257261.1	HEBP1	RP11-96H19.1	0.3927343	0.999645159371406	0.00204555454412424
TCGA-BRCA	ENSG00000257261.1	HMGCL	RP11-96H19.1	0.3710723	0.999389654183356	0.000557708672227305
TCGA-BRCA	ENSG00000257261.1	ILDR1	RP11-96H19.1	0.3523319	0.999645159371406	0.000237820742756367
TCGA-BRCA	ENSG00000257261.1	LMO4	RP11-96H19.1	-0.3033906	0.999848156375819	0.000446847804340745
TCGA-BRCA	ENSG00000257261.1	MRM1	RP11-96H19.1	0.3551672	0.999139195621335	0.00059568535333631
TCGA-BRCA	ENSG00000257261.1	NFIX	RP11-96H19.1	-0.3132398	0.999889777091951	0.000424456281550528
TCGA-BRCA	ENSG00000257261.1	NPEPL1	RP11-96H19.1	0.3395593	0.999478372334028	0.0000752044678858509
TCGA-BRCA	ENSG00000257261.1	NRSN2	RP11-96H19.1	0.340053	0.999978854087326	0.000169673841662361
TCGA-BRCA	ENSG00000257261.1	ORMDL3	RP11-96H19.1	0.3345146	0.999095143990751	0.0242413812372363
TCGA-BRCA	ENSG00000257261.1	PTGR2	RP11-96H19.1	0.3256031	0.999983041076434	0.000680376220097128
TCGA-BRCA	ENSG00000257261.1	RDM1	RP11-96H19.1	0.3743804	0.999998851851533	0.00592045856579311
TCGA-BRCA	ENSG00000257261.1	SH3GLB2	RP11-96H19.1	0.319193	0.999065845325102	0.00312478431676709
TCGA-BRCA	ENSG00000257261.1	SLC48A1	RP11-96H19.1	0.3135536	0.99996033301254	0.00460490999432508
TCGA-BRCA	ENSG00000257261.1	SPATA20	RP11-96H19.1	0.3635776	0.999851608747763	0.0036237729574883
TCGA-BRCA	ENSG00000257261.1	SYNPO2L	RP11-96H19.1	0.3154739	0.999557215464711	0.0000539482569047827
TCGA-BRCA	ENSG00000257261.1	THRA	RP11-96H19.1	0.3580062	0.999982076384959	0.0157392247891325
TCGA-BRCA	ENSG00000257261.1	THTPA	RP11-96H19.1	0.371243	0.999401723687034	0.000115258065932776
TCGA-BRCA	ENSG00000257261.1	TRAPPC9	RP11-96H19.1	0.3486304	0.999284845126041	0.0000495026152872182
TCGA-BRCA	ENSG00000257261.1	ZNF124	RP11-96H19.1	-0.3333933	0.999824735641582
TCGA-BRCA	ENSG00000257261.1	ZNF253	RP11-96H19.1	-0.3116285	0.999997885917616	0.00236174073147034
TCGA-BRCA	ENSG00000257261.1	ZNF85	RP11-96H19.1	-0.3055634	0.999297582116093	0.00152518370849113
TCGA-BRCA	ENSG00000257261.1	ZNF93	RP11-96H19.1	-0.3979131	0.999925618297796	0.00120372141637519
TCGA-BRCA	ENSG00000236088.5	FAM200B	COX10-AS1	0.3361809	0.99996603435497	0.000129564058071842
TCGA-BRCA	ENSG00000236088.5	KLHDC1	COX10-AS1	0.310098	0.999179604966338	0.00164434507455328
TCGA-BRCA	ENSG00000236088.5	MIS12	COX10-AS1	0.3376435	0.999519580340431	0.0000787833023670095
TCGA-BRCA	ENSG00000236088.5	MYH10	COX10-AS1	0.3287137	0.999978478656205	0.00177906076689179
TCGA-BRCA	ENSG00000236088.5	NPAS3	COX10-AS1	0.3161356	0.999228801630296	0.00176106596231833
TCGA-BRCA	ENSG00000236088.5	RPAIN	COX10-AS1	0.3876583	0.999569367668253	0.00310889774988626
TCGA-BRCA	ENSG00000236088.5	RPGR	COX10-AS1	0.3483478	0.999191392179375	0.00380240270013771
TCGA-BRCA	ENSG00000236088.5	SETBP1	COX10-AS1	0.3038255	0.999863395849239	0.0191645420928823
TCGA-BRCA	ENSG00000236088.5	VAMP2	COX10-AS1	0.4447036	0.99976182353902	0.000491990488837433
TCGA-BRCA	ENSG00000236088.5	ZBTB4	COX10-AS1	0.3967881	0.999114626779401	0.00107605482988819
TCGA-BRCA	ENSG00000236088.5	ZFP14	COX10-AS1	0.3208097	0.999254157984807	0.00240615678773491
TCGA-BRCA	ENSG00000236088.5	ZNF141	COX10-AS1	0.3482818	0.999997177497315	0.000768154340253451
TCGA-BRCA	ENSG00000236088.5	ZNF287	COX10-AS1	0.4124988	0.999733439952615	0.00203048279287217
TCGA-BRCA	ENSG00000236088.5	ZNF302	COX10-AS1	0.304767	0.999337055274868	0.000966375917762345
TCGA-BRCA	ENSG00000236088.5	ZNF594	COX10-AS1	0.4323421	0.999151029323182	0.0000453780059255471
TCGA-BRCA	ENSG00000236088.5	ZNF793	COX10-AS1	0.3650146	0.999182091436342	0.00029403150831818
TCGA-BRCA	ENSG00000237686.2	MPHOSPH6	RP5-1120P11.1	0.3811968	0.999977811389411	0.00182422028418278
TCGA-BRCA	ENSG00000126005.11	ACSS2	MMP24-AS1	0.3509115	0.99900142919669	0.0121980774535526
TCGA-BRCA	ENSG00000126005.11	CCNT2	MMP24-AS1	-0.3227678	0.999839414814164	0.0000428370583605724
TCGA-BRCA	ENSG00000126005.11	CDIPT	MMP24-AS1	0.3317894	0.999960317555076	0.000535356082347366
TCGA-BRCA	ENSG00000126005.11	COX17	MMP24-AS1	0.3037374	0.999908852370463	0.000127043872697921
TCGA-BRCA	ENSG00000126005.11	DYNLRB1	MMP24-AS1	0.485941	0.99976764699241	0.00107798663984572
TCGA-BRCA	ENSG00000126005.11	EDEM2	MMP24-AS1	0.3740655	0.999206361964103	0.0000148730004767025
TCGA-BRCA	ENSG00000126005.11	FN3K	MMP24-AS1	0.3354101	0.999821356278268	0.000245285088742138
TCGA-BRCA	ENSG00000126005.11	GSS	MMP24-AS1	0.464936	0.999823330920195	0.000264098642144498
TCGA-BRCA	ENSG00000126005.11	HEBP1	MMP24-AS1	0.3328262	0.99952202657988	0.0000294269158194764
TCGA-BRCA	ENSG00000126005.11	KPNA5	MMP24-AS1	-0.3284733	0.999260081289737	0.0000421847130441864
TCGA-BRCA	ENSG00000126005.11	LPAR6	MMP24-AS1	-0.3345769	0.999691189843917	0.000198596239119715
TCGA-BRCA	ENSG00000126005.11	MAP1LC3A	MMP24-AS1	0.3695877	0.999991537054303	0.000182113964208304
TCGA-BRCA	ENSG00000126005.11	NDUFB4	MMP24-AS1	0.3142583	0.999937350630596	0.000478305043238934
TCGA-BRCA	ENSG00000126005.11	PLEKHM3	MMP24-AS1	-0.3042586	0.999476348366955	0.00156569149645374
TCGA-BRCA	ENSG00000126005.11	CDKN1B	MMP24-AS1	0.4220103	0.999891239086131	0.000166204915496264
TCGA-BRCA	ENSG00000126005.11	RNF5	MMP24-AS1	0.305136	0.999671268973203	0.000303689130374937
TCGA-BRCA	ENSG00000126005.11	SFMBT2	MMP24-AS1	-0.3334814	0.999453062695754	0.00285009200201255
TCGA-BRCA	ENSG00000126005.11	SLC2A4RG	MMP24-AS1	0.3303525	0.999242484806561	0.0000831246935531976
TCGA-BRCA	ENSG00000126005.11	SLC48A1	MMP24-AS1	0.3061029	0.999971146216542	0.0000304130836587799
TCGA-BRCA	ENSG00000126005.11	SLFN5	MMP24-AS1	-0.3316664	0.999635256977836	0.00466941626542767
TCGA-BRCA	ENSG00000126005.11	SNRPC	MMP24-AS1	0.3140583	0.999951266443689	0.0000739686695773784
TCGA-BRCA	ENSG00000126005.11	SULT2B1	MMP24-AS1	0.3761268	0.999409648526436	0.00129850567285293
TCGA-BRCA	ENSG00000126005.11	TRPC4AP	MMP24-AS1	0.3173633	0.999996232701034	0.0000514103041214741
TCGA-BRCA	ENSG00000126005.11	TRPT1	MMP24-AS1	0.3130948	0.999997999228614	0.00149661640559466
TCGA-BRCA	ENSG00000126005.11	TSKU	MMP24-AS1	0.6301414	0.999776387739019	0.00102311412388317
TCGA-BRCA	ENSG00000126005.11	TSR2	MMP24-AS1	0.3032787	0.999146652248487	0.000523343530269935
TCGA-BRCA	ENSG00000126005.11	WDR82	MMP24-AS1	-0.3071435	0.999933212858949	0.00398511956125723
TCGA-BRCA	ENSG00000126005.11	ZC3HAV1L	MMP24-AS1	-0.3037943	0.99952202657988	0.00245229757832098
TCGA-BRCA	ENSG00000126005.11	ZNF567	MMP24-AS1	-0.3110872	0.99912598091924	0.000616433443932727
TCGA-BRCA	ENSG00000126005.11	ZNF845	MMP24-AS1	-0.3026052	0.999750164139987	0.00127995336465335
TCGA-BRCA	ENSG00000258454.1	ABCC2	RP11-361H10.3	0.307013	0.999094217906285	0.00225796484075486
TCGA-BRCA	ENSG00000258454.1	CATSPERB	RP11-361H10.3	0.3582523	0.999414335604055	0.00146718223058718
TCGA-BRCA	ENSG00000258454.1	CYP2C18	RP11-361H10.3	0.3064481	0.99912598091924	0.00063057095960585
TCGA-BRCA	ENSG00000258337.1	SENP7	RP11-115H15.2	0.3247994	0.99934657475884	0.0000494360115962508
TCGA-BRCA	ENSG00000258337.1	TAS2R14	RP11-115H15.2	0.3612668	0.999910567893695	0.00343298811148577
TCGA-BRCA	ENSG00000258337.1	ZNF10	RP11-115H15.2	0.3007068	0.999891239086131	0.0262694346690262
TCGA-BRCA	ENSG00000258337.1	ZNF248	RP11-115H15.2	0.3175506	0.999997311882153	0.00367483357375222
TCGA-BRCA	ENSG00000258337.1	ZNF543	RP11-115H15.2	0.3145554	0.999373007528064	0.0105674183050851
TCGA-BRCA	ENSG00000258337.1	ZNF546	RP11-115H15.2	0.3253355	0.999995847213446	0.000171490320870776
TCGA-BRCA	ENSG00000272425.1	CACHD1	RP11-363E6.4	0.3427822	0.999123162939288	0.00002315084675934
TCGA-BRCA	ENSG00000272425.1	CHMP1B	RP11-363E6.4	0.3088679	0.999996232701034	0.00751970755204903
TCGA-BRCA	ENSG00000272425.1	EFNB2	RP11-363E6.4	0.3239081	0.999187812660407	0.00548405440939815
TCGA-BRCA	ENSG00000272425.1	PARD6G	RP11-363E6.4	0.3018117	0.999996232701034	0.00119024137901311
TCGA-BRCA	ENSG00000272425.1	PIP4K2B	RP11-363E6.4	0.3022976	0.99982907335477	0.00027724790340186
TCGA-BRCA	ENSG00000272425.1	RAVER2	RP11-363E6.4	0.3419923	0.999609040781689	0.00173902676383742
TCGA-BRCA	ENSG00000265477.1	COLEC12	RP11-720L2.2	0.3241494	0.999814866239272	0.00267905498436072
TCGA-BRCA	ENSG00000254343.2	AFF1	RP11-760H22.2	0.3607066	0.999909873371905	0.00216698038846626
TCGA-BRCA	ENSG00000254343.2	AZIN1	RP11-760H22.2	0.365088	0.999995334243156	0.000019187046001887
TCGA-BRCA	ENSG00000254343.2	C8orf37	RP11-760H22.2	0.3092484	0.999523421735515
TCGA-BRCA	ENSG00000254343.2	CNIH2	RP11-760H22.2	-0.3041595	0.999426795600456	0.000285297539332081
TCGA-BRCA	ENSG00000254343.2	DCAF13	RP11-760H22.2	0.3126727	0.999554400274942	0.0000135523511342335
TCGA-BRCA	ENSG00000254343.2	DPY19L4	RP11-760H22.2	0.3645906	0.999870091162844	0.000434515796594532
TCGA-BRCA	ENSG00000254343.2	E2F5	RP11-760H22.2	0.4094359	0.999564843638536	0.0000659319453885216
TCGA-BRCA	ENSG00000254343.2	EFR3A	RP11-760H22.2	0.3740783	0.999015263178192	0.0000326172163035383
TCGA-BRCA	ENSG00000254343.2	EIF3E	RP11-760H22.2	0.3417248	0.999962874273715	0.000878322545894328
TCGA-BRCA	ENSG00000254343.2	ESRP1	RP11-760H22.2	0.3218888	0.999030218166692	0.00238828217479421
TCGA-BRCA	ENSG00000254343.2	HRSP12	RP11-760H22.2	0.3147703	0.999334766507518	0.00487230595369371
TCGA-BRCA	ENSG00000254343.2	IMPA1	RP11-760H22.2	0.3189049	0.999891371256514	0.0000106247759033942
TCGA-BRCA	ENSG00000254343.2	OXR1	RP11-760H22.2	0.3086299	0.999920895849642	0.000395928436949161
TCGA-BRCA	ENSG00000254343.2	PHF20L1	RP11-760H22.2	0.3573584	0.999890440974747	0.00106580610772887
TCGA-BRCA	ENSG00000254343.2	PTK2	RP11-760H22.2	0.3631904	0.999897162075093	0.00148170301444661
TCGA-BRCA	ENSG00000254343.2	RNF19A	RP11-760H22.2	0.3031942	1	0.0000827959872161683
TCGA-BRCA	ENSG00000254343.2	RRM2B	RP11-760H22.2	0.3000195	0.999423797128766	0.00120574057011925
TCGA-BRCA	ENSG00000254343.2	SGK3	RP11-760H22.2	0.337036	0.999388753056305	0.000749055198442532
TCGA-BRCA	ENSG00000254343.2	SLC10A5	RP11-760H22.2	0.3491266	0.999086327362155	0.0127519884860484
TCGA-BRCA	ENSG00000254343.2	TCEA1	RP11-760H22.2	0.3162402	0.999989576884318	0.0000145949340121838
TCGA-BRCA	ENSG00000254343.2	UBXN2B	RP11-760H22.2	0.3031979	1	0.000823811348043324
TCGA-BRCA	ENSG00000254343.2	ZNF250	RP11-760H22.2	0.3107367	0.999997614698229	0.00559222904550389
TCGA-BRCA	ENSG00000258667.1	ATP11B	HIF1A-AS2	0.3116206	0.999988064214525	0.0000459993439864021
TCGA-BRCA	ENSG00000258667.1	EGLN3	HIF1A-AS2	0.3274382	0.99999761469823	0.0295866304573883
TCGA-BRCA	ENSG00000258667.1	HIF1A	HIF1A-AS2	0.4931857	0.99966479872276	0.017276042108229
TCGA-BRCA	ENSG00000258667.1	PDK1	HIF1A-AS2	0.3789184	0.999733439952614	0.0159969285840156
TCGA-BRCA	ENSG00000258667.1	RNF217	HIF1A-AS2	0.3043925	0.999597126150305	0.000805831718341716
TCGA-BRCA	ENSG00000269997.1	ANKRD12	RP11-214K3.21	0.3376888	0.999978127978209	0.00119988157137188
TCGA-BRCA	ENSG00000269997.1	ANKRD36B	RP11-214K3.21	0.4226913	0.999107327907678	0.00220828898352191
TCGA-BRCA	ENSG00000269997.1	ANKRD36	RP11-214K3.21	0.4526484	0.999485993283954	0.00238954528382935
TCGA-BRCA	ENSG00000269997.1	C12orf76	RP11-214K3.21	0.319128	0.999983311506637	0.0012047554989083
TCGA-BRCA	ENSG00000269997.1	CCNT2	RP11-214K3.21	0.3293682	0.999735458538396	0.000636427330867614
TCGA-BRCA	ENSG00000269997.1	CLK1	RP11-214K3.21	0.3232663	0.999554400274942	0.00148178078604154
TCGA-BRCA	ENSG00000269997.1	DCAF16	RP11-214K3.21	0.3115213	0.999064407712115	0.0000258279570239442
TCGA-BRCA	ENSG00000269997.1	DPRXP4	RP11-214K3.21	0.3141503	0.99987415696771	0.00269589256129631
TCGA-BRCA	ENSG00000269997.1	KNTC1	RP11-214K3.21	0.3480702	0.999011372867467	0.000679900852119328
TCGA-BRCA	ENSG00000269997.1	LCOR	RP11-214K3.21	0.3464333	0.999998580049819	0.000351086578280898
TCGA-BRCA	ENSG00000269997.1	MCM9	RP11-214K3.21	0.3387623	0.999970754191552	0.000661595616574932
TCGA-BRCA	ENSG00000269997.1	PLEKHH1	RP11-214K3.21	0.3110405	0.999994986819513	0.00254317364564653
TCGA-BRCA	ENSG00000269997.1	PPP1R3E	RP11-214K3.21	0.3158908	0.999988791348057	0.00205187659601631
TCGA-BRCA	ENSG00000269997.1	PRPF4B	RP11-214K3.21	0.3071151	0.999901072835521	0.00462314363449116
TCGA-BRCA	ENSG00000269997.1	SENP7	RP11-214K3.21	0.3840283	0.999781912596002	0.00251323998358309
TCGA-BRCA	ENSG00000269997.1	TAS2R5	RP11-214K3.21	0.3919073	0.999914672988011	0.0032712003182721
TCGA-BRCA	ENSG00000269997.1	YPEL2	RP11-214K3.21	0.3232644	0.999994986819513	0.00575658947977567
TCGA-BRCA	ENSG00000269997.1	ZBTB34	RP11-214K3.21	0.348184	0.999998538255676	0.0153111717794399
TCGA-BRCA	ENSG00000269997.1	ZFP14	RP11-214K3.21	0.3272045	0.99927304791668	0.0169131031075921
TCGA-BRCA	ENSG00000269997.1	ZFP30	RP11-214K3.21	0.3146227	0.999694241982527	0.0140865235853642
TCGA-BRCA	ENSG00000269997.1	ZNF141	RP11-214K3.21	0.3804461	0.999999644112177	0.00220333101251806
TCGA-BRCA	ENSG00000269997.1	ZNF160	RP11-214K3.21	0.3524709	0.999968253431016	0.00320471212043767
TCGA-BRCA	ENSG00000269997.1	ZNF264	RP11-214K3.21	0.3099871	0.999471896784277	0.0260940745752986
TCGA-BRCA	ENSG00000269997.1	ZNF284	RP11-214K3.21	0.359206	0.999741180087887	0.0169817766203853
TCGA-BRCA	ENSG00000269997.1	ZNF304	RP11-214K3.21	0.3515499	0.999323951628723	0.000710420929502632
TCGA-BRCA	ENSG00000269997.1	ZNF417	RP11-214K3.21	0.3646766	0.999077414500365	0.00016539446377588
TCGA-BRCA	ENSG00000269997.1	ZNF418	RP11-214K3.21	0.3468168	0.999983222086444	0.000716195741213103
TCGA-BRCA	ENSG00000269997.1	ZNF543	RP11-214K3.21	0.300448	0.999603646437066	0.00152813161369768
TCGA-BRCA	ENSG00000269997.1	ZNF548	RP11-214K3.21	0.3468701	0.999564463422499	0.000624362593357728
TCGA-BRCA	ENSG00000269997.1	ZNF573	RP11-214K3.21	0.3530288	0.999992363633198	0.00307966796662506
TCGA-BRCA	ENSG00000269997.1	ZNF585B	RP11-214K3.21	0.3003342	0.999998558249946	0.000529440724192997
TCGA-BRCA	ENSG00000269997.1	ZNF664	RP11-214K3.21	0.3405443	0.999950235930107	0.0184679791438054
TCGA-BRCA	ENSG00000269997.1	ZNF700	RP11-214K3.21	0.3030117	0.999748109388071	0.00598014092141232
TCGA-BRCA	ENSG00000269997.1	ZNF776	RP11-214K3.21	0.3368703	0.999797249347424	0.00155924005309901
TCGA-BRCA	ENSG00000269997.1	ZNF780B	RP11-214K3.21	0.3677193	1	0.00382723985001654
TCGA-BRCA	ENSG00000270154.1	ANKAR	RP11-419I17.1	0.3293387	0.999208234238491	0.000749322138754589
TCGA-BRCA	ENSG00000270154.1	AS3MT	RP11-419I17.1	0.3007739	1	0.00162925844773631
TCGA-BRCA	ENSG00000270154.1	FAM86B1	RP11-419I17.1	0.3824339	0.999645159371406	0.000730672793037552
TCGA-BRCA	ENSG00000270154.1	GABBR1	RP11-419I17.1	0.3243059	0.999226105907556	0.00258998010971639
TCGA-BRCA	ENSG00000270154.1	LONRF2	RP11-419I17.1	0.3027427	0.999164047719895	0.0000676359556571496
TCGA-BRCA	ENSG00000270154.1	PCM1	RP11-419I17.1	0.346586	0.999932442322556	0.0016900208446396
TCGA-BRCA	ENSG00000270154.1	PPP1R9A	RP11-419I17.1	0.3369287	1	0.0106906951747579
TCGA-BRCA	ENSG00000270154.1	ZNF546	RP11-419I17.1	0.325828	0.999890440974746	0.00188499661373165
TCGA-BRCA	ENSG00000244332.1	CLTC	RP11-119K6.6	-0.3057579	1	0.00277428383319066
TCGA-BRCA	ENSG00000244332.1	HMGB2	RP11-119K6.6	0.3002256	0.999302009867778	0.000553146218311268
TCGA-BRCA	ENSG00000261005.1	AATF	CTB-58E17.1	0.3620288	0.99994354800767	0.00185087860631883
TCGA-BRCA	ENSG00000261005.1	AMZ2P1	CTB-58E17.1	0.3019886	1	0.0362342248987562
TCGA-BRCA	ENSG00000261005.1	ARL16	CTB-58E17.1	0.3521796	0.99932165057202	0.000160003676940166
TCGA-BRCA	ENSG00000261005.1	CDNF	CTB-58E17.1	0.3636272	1	0.00153766814192051
TCGA-BRCA	ENSG00000261005.1	CISD3	CTB-58E17.1	0.5390536	0.999974598336187	0.00385906058546142
TCGA-BRCA	ENSG00000261005.1	CWC25	CTB-58E17.1	0.5228585	0.999302009867778	0.00105949868480692
TCGA-BRCA	ENSG00000261005.1	CXXC1	CTB-58E17.1	0.3266363	0.999555207347672	0.000231134538105987
TCGA-BRCA	ENSG00000261005.1	DBF4B	CTB-58E17.1	0.3116561	0.999137118134003	0.000338231968782527
TCGA-BRCA	ENSG00000261005.1	DCAKD	CTB-58E17.1	0.3480414	0.99995888524184	0.000857831430375677
TCGA-BRCA	ENSG00000261005.1	DTWD2	CTB-58E17.1	-0.3072794	0.999997713770986	0.00207652865696132
TCGA-BRCA	ENSG00000261005.1	EHF	CTB-58E17.1	-0.3603405	0.999516289373958	0.0000099283392624021
TCGA-BRCA	ENSG00000261005.1	EME1	CTB-58E17.1	0.3297652	0.999164047719895	0.00454353550291227
TCGA-BRCA	ENSG00000261005.1	ERMAP	CTB-58E17.1	-0.3490452	0.999588179200839	0.0000728771977302925
TCGA-BRCA	ENSG00000261005.1	GGNBP2	CTB-58E17.1	0.3369828	0.9999586691465	0.00363915842583377
TCGA-BRCA	ENSG00000261005.1	GPX8	CTB-58E17.1	-0.3934702	0.999997713770986	0.00116632788432113
TCGA-BRCA	ENSG00000261005.1	GTF3C6	CTB-58E17.1	-0.3081216	0.999597126150305	0.00107705361302294
TCGA-BRCA	ENSG00000261005.1	HMGB2	CTB-58E17.1	0.3263941	1	0.000734875617510297
TCGA-BRCA	ENSG00000261005.1	IL17RB	CTB-58E17.1	0.3715183	0.999962874273715	0.0000196715928539372
TCGA-BRCA	ENSG00000261005.1	ITGB1	CTB-58E17.1	0.3745224	0.999997713770986	0.00039613181565845
TCGA-BRCA	ENSG00000261005.1	KDM5B	CTB-58E17.1	-0.4476674	0.999507551240779	0.000355695958080417
TCGA-BRCA	ENSG00000261005.1	LASP1	CTB-58E17.1	0.3074004	0.999673848513533	0.00246915756211801
TCGA-BRCA	ENSG00000261005.1	MKS1	CTB-58E17.1	0.3659303	0.999663512083008	0.00121232167383019
TCGA-BRCA	ENSG00000261005.1	MLLT6	CTB-58E17.1	0.537791	0.999202427715875	0.00289770899079729
TCGA-BRCA	ENSG00000261005.1	MRM1	CTB-58E17.1	0.4903655	0.999701547256272	0.00232906588830654
TCGA-BRCA	ENSG00000261005.1	MRPL45	CTB-58E17.1	0.4937036	0.999997713770986	0.000337711333980474
TCGA-BRCA	ENSG00000261005.1	MYO19	CTB-58E17.1	0.3261059	0.999967551606457	0.00102821093052794
TCGA-BRCA	ENSG00000261005.1	NBR1	CTB-58E17.1	0.3082574	0.999713134368108	0.00163327705557064
TCGA-BRCA	ENSG00000261005.1	NEK9	CTB-58E17.1	0.3040769	0.99991770563291	0.0013160182766933
TCGA-BRCA	ENSG00000261005.1	NUDT19	CTB-58E17.1	-0.3057891	0.999031858783017	0.000195750199824573
TCGA-BRCA	ENSG00000261005.1	ORMDL3	CTB-58E17.1	0.3985132	0.999548688767931	0.000117584362607334
TCGA-BRCA	ENSG00000261005.1	OSMR	CTB-58E17.1	-0.3465898	0.999101823229406	0.0000743303790029836
TCGA-BRCA	ENSG00000261005.1	PDK2	CTB-58E17.1	0.3151667	0.999974598336187	0.0000762547158425673
TCGA-BRCA	ENSG00000261005.1	PGAP3	CTB-58E17.1	0.3125957	0.999458290107268	0.00139633207982142
TCGA-BRCA	ENSG00000261005.1	PGM3	CTB-58E17.1	-0.4618291	0.999226105907556	0.000251010059146707
TCGA-BRCA	ENSG00000261005.1	PIGW	CTB-58E17.1	0.3354578	0.999869009932852	0.00895266397404874
TCGA-BRCA	ENSG00000261005.1	PIP4K2B	CTB-58E17.1	0.4490437	0.999842784232034
TCGA-BRCA	ENSG00000261005.1	PPP1R3E	CTB-58E17.1	0.3012417	0.999321650572021	0.000399221025322296
TCGA-BRCA	ENSG00000261005.1	PPP1R9B	CTB-58E17.1	0.3269134	0.999208234238491	0.000288684437473069
TCGA-BRCA	ENSG00000261005.1	PSMB3	CTB-58E17.1	0.4376475	0.999619092794416	0.00612603267929084
TCGA-BRCA	ENSG00000261005.1	PSMC3IP	CTB-58E17.1	0.388374	0.999252727210301	0.00621257553953373
TCGA-BRCA	ENSG00000261005.1	PSMD3	CTB-58E17.1	0.3860966	0.999858640593003	0.00334660424389092
TCGA-BRCA	ENSG00000261005.1	RARS2	CTB-58E17.1	-0.3204519	0.99989571597281	0.00199630666511119
TCGA-BRCA	ENSG00000261005.1	RDM1	CTB-58E17.1	0.3102716	1	0.0178828123908367
TCGA-BRCA	ENSG00000261005.1	RSAD1	CTB-58E17.1	0.3412183	0.99996069373117	0.00168295133403824
TCGA-BRCA	ENSG00000261005.1	SRCIN1	CTB-58E17.1	0.3916516	0.999936482917958	0.00185662255436616
TCGA-BRCA	ENSG00000261005.1	STRC	CTB-58E17.1	0.3082299	0.999303872645951	0.00109631053451321
TCGA-BRCA	ENSG00000261005.1	TADA2A	CTB-58E17.1	0.4294976	0.999065825939877	0.00816345827639671
TCGA-BRCA	ENSG00000261005.1	TAF15	CTB-58E17.1	0.3409541	0.999936482917958	0.00232917754938496
TCGA-BRCA	ENSG00000261005.1	TBC1D3	CTB-58E17.1	0.4193658	0.999881889589475	0.00127342646776641
TCGA-BRCA	ENSG00000261005.1	TEAD2	CTB-58E17.1	-0.3291853	0.999764236663816	0.000267472836030314
TCGA-BRCA	ENSG00000261005.1	THRA	CTB-58E17.1	0.3730066	0.999605965911487	0.00042900514579574
TCGA-BRCA	ENSG00000261005.1	TMEM101	CTB-58E17.1	0.4124529	0.999303872645952	0.000492288209543256
TCGA-BRCA	ENSG00000261005.1	TRUB2	CTB-58E17.1	0.3680866	0.999999937704152	0.00214473300242357
TCGA-BRCA	ENSG00000261005.1	UTP6	CTB-58E17.1	0.3088611	0.999303872645951	0.00177942729116157
TCGA-BRCA	ENSG00000261005.1	YAP1	CTB-58E17.1	-0.3588118	0.999992808865993	0.000645180841400098
TCGA-BRCA	ENSG00000261005.1	ZBTB24	CTB-58E17.1	-0.3206905	0.999936482917958	0.0370777079173955
TCGA-BRCA	ENSG00000261005.1	ZNF562	CTB-58E17.1	-0.3593972	0.999660098391895	0.000363738702303338
TCGA-BRCA	ENSG00000261005.1	ZNF830	CTB-58E17.1	0.3126213	0.999988646681429	0.0022323213871172
TCGA-BRCA	ENSG00000261005.1	ZNF93	CTB-58E17.1	-0.3179836	0.999942278347102	0.00251163398411149
TCGA-BRCA	ENSG00000261005.1	ZNHIT3	CTB-58E17.1	0.3283944	0.999303872645951	0.000178715896200947
TCGA-BRCA	ENSG00000258777.1	ANTXR1	HIF1A-AS1	0.3506269	0.999937017155269	0.00122250844908229
TCGA-BRCA	ENSG00000258777.1	ANXA1	HIF1A-AS1	0.3225374	0.999936482917958	0.00294274295858734
TCGA-BRCA	ENSG00000258777.1	AP1S2	HIF1A-AS1	0.3647663	0.999659571163982	0.000136077722941172
TCGA-BRCA	ENSG00000258777.1	ATP11C	HIF1A-AS1	0.3080341	0.999986831535837	0.000100799207432346
TCGA-BRCA	ENSG00000258777.1	B3GNT5	HIF1A-AS1	0.3007469	0.999974009354629	0.000262032847127995
TCGA-BRCA	ENSG00000258777.1	BCL2	HIF1A-AS1	-0.3007534	0.999712083305415	0.000168288909637414
TCGA-BRCA	ENSG00000258777.1	BHLHE41	HIF1A-AS1	0.3414297	0.999369691585488	0.000260306826458777
TCGA-BRCA	ENSG00000258777.1	CISD3	HIF1A-AS1	-0.3141816	0.999999791778246	0.0000363633266015679
TCGA-BRCA	ENSG00000258777.1	CMTM3	HIF1A-AS1	0.3094371	0.999936482917958	0.0274939819303043
TCGA-BRCA	ENSG00000258777.1	COL12A1	HIF1A-AS1	0.3064104	0.999936482917958	0.000802289887952068
TCGA-BRCA	ENSG00000258777.1	CRYM	HIF1A-AS1	0.3102865	0.99997131057133	0.00509754542100252
TCGA-BRCA	ENSG00000260141.1	HERC2P4	RP11-19N8.4	0.4852422	0.999993927402092	0.00375023741055905
TCGA-BRCA	ENSG00000231842.1	GOLGA8A	RP11-527F13.1	0.3024585	0.999830749366912	0.00433979900339994
TCGA-BRCA	ENSG00000231842.1	MCM9	RP11-527F13.1	0.3676531	0.999785042723153	0.00448321802932277
TCGA-BRCA	ENSG00000231842.1	PHF10	RP11-527F13.1	0.30684	0.999065825939877	0.00379553156590006
TCGA-BRCA	ENSG00000231842.1	SLC35A1	RP11-527F13.1	0.3281219	0.999659571163982	0.00101378723698641
TCGA-BRCA	ENSG00000231842.1	ZBTB24	RP11-527F13.1	0.3279968	0.999968029198286	0.00715508332146735
TCGA-BRCA	ENSG00000258526.1	GDPD1	RP11-111A21.1	0.3079664	0.999826614649759	0.0000375942327828184
TCGA-BRCA	ENSG00000258526.1	RNF43	RP11-111A21.1	0.3041956	0.999785298181105	0.00552811002551842
TCGA-BRCA	ENSG00000240207.2	B3GNT5	RP11-379F4.4	0.3363056	0.999065150403706	0.00170928702601575
TCGA-BRCA	ENSG00000240207.2	FAM177A1	RP11-379F4.4	-0.3332061	0.999723863574715	0.000672008293976963
TCGA-BRCA	ENSG00000240207.2	LXN	RP11-379F4.4	0.3779082	0.999954361184629	0.000978191860197948
TCGA-BRCA	ENSG00000240207.2	MSL2	RP11-379F4.4	0.3001094	0.999603646437066	0.00265858885784563
TCGA-BRCA	ENSG00000240207.2	RARRES1	RP11-379F4.4	0.5024389	0.999826614649759	0.0108754294359326
TCGA-BRCA	ENSG00000272312.1	AMN1	RP11-239L20.6	0.3733258	0.999955999278544	0.0000872235174603584
TCGA-BRCA	ENSG00000272312.1	BBS10	RP11-239L20.6	0.3993936	0.999839145976632	0.000136650992335114
TCGA-BRCA	ENSG00000272312.1	CCDC91	RP11-239L20.6	0.3255816	0.99912598091924	0.00114251752191413
TCGA-BRCA	ENSG00000272312.1	CCT6B	RP11-239L20.6	0.3117629	0.999227405608822	0.00383676134608517
TCGA-BRCA	ENSG00000272312.1	CGGBP1	RP11-239L20.6	0.350443	0.999557639680835	0.00315378151833673
TCGA-BRCA	ENSG00000272312.1	ERI2	RP11-239L20.6	0.3225869	0.999819221302752	0.00166589784659028
TCGA-BRCA	ENSG00000272312.1	FAM200B	RP11-239L20.6	0.3374142	0.999030921797984	0.00544003739287495
TCGA-BRCA	ENSG00000272312.1	FANCF	RP11-239L20.6	0.3112094	0.999151895752402	0.00193878429073751
TCGA-BRCA	ENSG00000272312.1	GIN1	RP11-239L20.6	0.3012957	0.999605073891035	0.0126330915718464
TCGA-BRCA	ENSG00000272312.1	GLO1	RP11-239L20.6	0.3031815	0.999975513602191	0.00144345139885256
TCGA-BRCA	ENSG00000272312.1	KLHDC1	RP11-239L20.6	0.303004	0.999826614649759	0.000481036344773342
TCGA-BRCA	ENSG00000272312.1	LUC7L3	RP11-239L20.6	0.3406525	0.999428286069388	0.0100702293379943
TCGA-BRCA	ENSG00000259758.1	ASXL1	CASC7	0.4842655	0.999948253222819	0.00901794345518257
TCGA-BRCA	ENSG00000259758.1	AZIN1	CASC7	0.5585684	0.999210411328319	0.000209410431447822
TCGA-BRCA	ENSG00000259758.1	BNIP3L	CASC7	-0.3397465	0.999441442672649	0.00040708553784127
TCGA-BRCA	ENSG00000259758.1	C11orf1	CASC7	-0.3213071	0.999985259904729	0.0128646136243791
TCGA-BRCA	ENSG00000259758.1	C11orf24	CASC7	-0.3709934	0.999273233327068	0.00194082138655686
TCGA-BRCA	ENSG00000259758.1	C1QTNF6	CASC7	-0.311256	0.999518151317795	0.00755445531191301
TCGA-BRCA	ENSG00000259758.1	C1orf53	CASC7	-0.3813877	0.999990288197732	0.0000433859864578887
TCGA-BRCA	ENSG00000259758.1	C8orf37	CASC7	0.379358	0.999956877344774	0.00294337474964953
TCGA-BRCA	ENSG00000259758.1	CCNE2	CASC7	0.4143981	0.999918512336946	0.0000847715548206934
TCGA-BRCA	ENSG00000259758.1	CD99	CASC7	-0.3275649	0.999304867498001	0.00122918269756199
TCGA-BRCA	ENSG00000259758.1	CHRAC1	CASC7	0.5570545	0.99973903466741	0.0104271527299472
TCGA-BRCA	ENSG00000259758.1	CMTM4	CASC7	0.4216689	0.999042202239632	0.000690627065162177
TCGA-BRCA	ENSG00000259758.1	CRIP1	CASC7	-0.3452795	0.999331161598261	0.002714323705279
TCGA-BRCA	ENSG00000259758.1	CSE1L	CASC7	0.3233367	0.999297979498721	0.00135623620174289
TCGA-BRCA	ENSG00000259758.1	DBF4B	CASC7	0.3226559	0.999187221300911	0.00183047929719763
TCGA-BRCA	ENSG00000259758.1	DCAF13	CASC7	0.478784	0.999907981262064	0.00016127956231778
TCGA-BRCA	ENSG00000259758.1	DCAF16	CASC7	0.4243427	0.999471874365295	0.00187188936694617
TCGA-BRCA	ENSG00000259758.1	DNAJC4	CASC7	-0.371577	0.999546622313103	0.00214147362401413
TCGA-BRCA	ENSG00000259758.1	DPY19L4	CASC7	0.580146	0.999232831128407	0.0100628912308488
TCGA-BRCA	ENSG00000259758.1	E2F5	CASC7	0.5735964	0.999143842635631	0.00132103717050016
TCGA-BRCA	ENSG00000259758.1	EFR3A	CASC7	0.4776297	0.999986947810821	0.0000572636864622993
TCGA-BRCA	ENSG00000259758.1	EIF3E	CASC7	0.4261375	0.999005430557113	0.00169464194847061
TCGA-BRCA	ENSG00000259758.1	ENY2	CASC7	0.408166	0.999608608976532	0.00253373670067779
TCGA-BRCA	ENSG00000259758.1	ESRP1	CASC7	0.5575628	0.999996982056819	0.00152589073295475
TCGA-BRCA	ENSG00000259758.1	FGGY	CASC7	-0.3706301	0.999042202239632	0.000349801681198539
TCGA-BRCA	ENSG00000259758.1	FMOD	CASC7	-0.3032878	0.999672562552995	0.00104206734070337
TCGA-BRCA	ENSG00000259758.1	FUT8	CASC7	-0.4193071	0.999608608976532	0.0174975474945859
TCGA-BRCA	ENSG00000259758.1	GRHL2	CASC7	0.5128662	0.99982863022313	0.00163846107596002
TCGA-BRCA	ENSG00000259758.1	HRSP12	CASC7	0.3663175	0.999639639627939	0.00558184140873167
TCGA-BRCA	ENSG00000259758.1	HSD3B7	CASC7	-0.3137022	0.999687950427521	0.00258955198933312
TCGA-BRCA	ENSG00000259758.1	HSF1	CASC7	0.5438066	0.999452087983483	0.0114774247065532
TCGA-BRCA	ENSG00000259758.1	HTT	CASC7	0.3942722	0.999836000880392	0.0146482413765746
TCGA-BRCA	ENSG00000259758.1	IAH1	CASC7	-0.3068865	0.999716703843602	0.00222019843034622
TCGA-BRCA	ENSG00000259758.1	IFNGR2	CASC7	-0.3080482	0.999787093093965	0.00730879440993041
TCGA-BRCA	ENSG00000259758.1	IMPA1	CASC7	0.417861	0.999966229764232	0.0001709991240603
TCGA-BRCA	ENSG00000259758.1	INTS8	CASC7	0.4178188	0.999380868897292	0.00349762019924107
TCGA-BRCA	ENSG00000259758.1	KLF10	CASC7	0.3529593	0.999963748421222	0.000394682016342026
TCGA-BRCA	ENSG00000259758.1	LAPTM4B	CASC7	0.3154732	0.999765956326619	0.00739057203945583
TCGA-BRCA	ENSG00000259758.1	LCORL	CASC7	0.3531779	0.99999102554235	0.0000868681106698615
TCGA-BRCA	ENSG00000259758.1	LGALS3	CASC7	-0.3169743	0.999140034496321	0.0000575090790976205
TCGA-BRCA	ENSG00000259758.1	MAGED1	CASC7	-0.3630656	0.999966229764232	0.00148512321692
TCGA-BRCA	ENSG00000259758.1	MLLT6	CASC7	0.3659431	0.999591260237728	0.00126428427016122
TCGA-BRCA	ENSG00000259758.1	MUC1	CASC7	-0.3194683	0.999390314416839	0.00238985176975214
TCGA-BRCA	ENSG00000259758.1	MYBL1	CASC7	0.4872917	0.999679381603217	0.00030153987604008
TCGA-BRCA	ENSG00000259758.1	MYO19	CASC7	0.3155154	0.99909206051353	0.000402010993482642
TCGA-BRCA	ENSG00000259758.1	NCAPG	CASC7	0.3558884	0.999218508117375	0.00132023485717513
TCGA-BRCA	ENSG00000259758.1	NCOA2	CASC7	0.3667433	0.999792832065351	0.0000231616455944177
TCGA-BRCA	ENSG00000259758.1	NCOA3	CASC7	0.4487721	0.999112129861515	0.00013700089637165
TCGA-BRCA	ENSG00000259758.1	NOSTRIN	CASC7	-0.3075454	0.999194421237224	0.000757522512896067
TCGA-BRCA	ENSG00000259758.1	NUDT8	CASC7	-0.3006507	0.999831182075961	0.000080856768289688
TCGA-BRCA	ENSG00000259758.1	OXR1	CASC7	0.4343351	0.999856793174134	0.000441527913587916
TCGA-BRCA	ENSG00000259758.1	PDE7A	CASC7	0.3083198	0.99991770563291	0.000115824412310191
TCGA-BRCA	ENSG00000259758.1	PDP1	CASC7	0.3561527	0.999794871792714	0.00141732177756914
TCGA-BRCA	ENSG00000259758.1	PHF20L1	CASC7	0.6068197	0.999499968716783	0.00564419132009351
TCGA-BRCA	ENSG00000259758.1	PLEKHF2	CASC7	0.4153506	0.99991770563291	0.00873069249435794
TCGA-BRCA	ENSG00000259758.1	PNPLA4	CASC7	-0.3184865	0.999989774441216	0.0000164842471403251
TCGA-BRCA	ENSG00000259758.1	POLR2K	CASC7	0.3612103	0.999702572739171	0.0000704080147647705
TCGA-BRCA	ENSG00000259758.1	PPP1R3B	CASC7	-0.3481992	0.999618837700476	0.000471753182451028
TCGA-BRCA	ENSG00000259758.1	PTDSS1	CASC7	0.4949681	0.999676819792	0.0000971506185362739
TCGA-BRCA	ENSG00000259758.1	PTK2	CASC7	0.7038142	0.999940672184101	0.000430274672226566
TCGA-BRCA	ENSG00000259758.1	PYCARD	CASC7	-0.3815235	0.999289496440815	0.00034110790533575
TCGA-BRCA	ENSG00000259758.1	RBM12B	CASC7	0.5209151	0.999982527918928	0.00141077986132997
TCGA-BRCA	ENSG00000259758.1	RC3H2	CASC7	0.314005	0.999765961734415	0.00088057654012567
TCGA-BRCA	ENSG00000259758.1	REEP6	CASC7	-0.3802444	0.999981138303388	0.000118068687086424
TCGA-BRCA	ENSG00000259758.1	RFC1	CASC7	0.3444665	0.999653730809192	0.00891880052325096
TCGA-BRCA	ENSG00000259758.1	RNF19A	CASC7	0.3890897	0.999995833359375	0.000207613528376709
TCGA-BRCA	ENSG00000259758.1	RNMT	CASC7	0.3956504	0.999890440974747	0.0034268076415315
TCGA-BRCA	ENSG00000259758.1	RRM2B	CASC7	0.3561857	0.999972252282244	0.00168815839130801
TCGA-BRCA	ENSG00000259758.1	SDAD1	CASC7	0.3338961	0.999949885153445	0.000333819449497115
TCGA-BRCA	ENSG00000259758.1	SGK3	CASC7	0.3763117	0.999603646437066	0.0000139729820345767
TCGA-BRCA	ENSG00000259758.1	SLC10A5	CASC7	0.3343408	0.999831182075961	0.000178971613537894
TCGA-BRCA	ENSG00000259758.1	SMAD5	CASC7	0.3382931	0.999473923698018	0.000581659669184928
TCGA-BRCA	ENSG00000259758.1	SMG5	CASC7	0.348647	0.99991770563291	0.00283006918694762
TCGA-BRCA	ENSG00000259758.1	SOCS7	CASC7	0.5147178	0.999829612630053	0.011482513540369
TCGA-BRCA	ENSG00000259758.1	TBC1D14	CASC7	0.4259889	0.999197296005424	0.0156995707223477
TCGA-BRCA	ENSG00000259758.1	TCEA1	CASC7	0.4683255	0.999166671151537	0.0182491363019889
TCGA-BRCA	ENSG00000259758.1	TOPBP1	CASC7	0.343648	0.999542349564078	0.00161496563619579
TCGA-BRCA	ENSG00000259758.1	TPK1	CASC7	-0.3115827	0.999938307797428	0.000204415994286187
TCGA-BRCA	ENSG00000259758.1	TRAPPC9	CASC7	0.4858327	0.999940672184101	0.00204403589952187
TCGA-BRCA	ENSG00000259758.1	TSC1	CASC7	0.3506397	1	0.00323650906618805
TCGA-BRCA	ENSG00000259758.1	TTPAL	CASC7	0.3015206	0.999810683745503	0.00146231518410315
TCGA-BRCA	ENSG00000259758.1	UBE2K	CASC7	0.430863	1	0.000908057684914255
TCGA-BRCA	ENSG00000259758.1	UBXN2B	CASC7	0.4362179	0.999988521974679	0.000716499488590995
TCGA-BRCA	ENSG00000259758.1	UQCRB	CASC7	0.3074903	0.999029185880999	0.000704712777248906
TCGA-BRCA	ENSG00000259758.1	USP22	CASC7	0.3352982	0.999679421754465	0.00079011590372842
TCGA-BRCA	ENSG00000259758.1	ZFAND1	CASC7	0.4910867	0.999581604825962	0.000844010237285697
TCGA-BRCA	ENSG00000259758.1	ZFYVE21	CASC7	-0.3298882	0.999983980905238	0.0000459602678287297
TCGA-BRCA	ENSG00000259758.1	ZNF141	CASC7	0.3671084	0.999797249347424	0.000140415626538715
TCGA-BRCA	ENSG00000259758.1	ZNF250	CASC7	0.6505658	0.999026373813805	0.0020745728494344
TCGA-BRCA	ENSG00000259758.1	ZNF468	CASC7	0.3321747	0.999705423342139	0.02066141482937
TCGA-BRCA	ENSG00000259758.1	ZNF525	CASC7	0.3253535	0.999001365651258	0.000164008353467684
TCGA-BRCA	ENSG00000259758.1	ZNF566	CASC7	0.3330997	0.999473073020859	0.00173342291082725
TCGA-BRCA	ENSG00000259758.1	ZNF611	CASC7	0.3497921	0.999603646437066	0.0019034772867438
TCGA-BRCA	ENSG00000259758.1	ZNF706	CASC7	0.3800535	0.999735792739475	0.0036343616014096
TCGA-BRCA	ENSG00000259758.1	ZNF765	CASC7	0.3760419	0.999955697651215	0.00733173986810632
TCGA-BRCA	ENSG00000259758.1	ZXDC	CASC7	0.3200812	0.999419907264212	0.0194352889196462
TCGA-BRCA	ENSG00000272720.1	CCDC14	CTA-228A9.3	0.4071126	0.999597126150305	0.00234163600377007
TCGA-BRCA	ENSG00000272720.1	CCT6B	CTA-228A9.3	0.3095585	0.999249009003314	0.000142792474287856
TCGA-BRCA	ENSG00000272720.1	CDNF	CTA-228A9.3	0.453938	0.999967247656834	0.0198920380536595
TCGA-BRCA	ENSG00000272720.1	DNAJC28	CTA-228A9.3	0.3150382	0.999968380506448	0.000265541216953795
TCGA-BRCA	ENSG00000272720.1	DZIP3	CTA-228A9.3	0.3001571	0.999618258538159	0.0000257603435535339
TCGA-BRCA	ENSG00000272720.1	GKAP1	CTA-228A9.3	0.3180222	0.999987397843771	0.000485130078692649
TCGA-BRCA	ENSG00000272720.1	GOLGA8A	CTA-228A9.3	0.3387317	0.999846589974409	0.0027803704778448
TCGA-BRCA	ENSG00000272720.1	GOLGA8B	CTA-228A9.3	0.3687876	0.999975848574977	0.00195915674053084
TCGA-BRCA	ENSG00000272720.1	KIF27	CTA-228A9.3	0.3230064	0.999671386887793	0.00948588243805712
TCGA-BRCA	ENSG00000272720.1	PAQR6	CTA-228A9.3	0.3118047	0.999602804976975	0.00550813352058162
TCGA-BRCA	ENSG00000272720.1	PHF10	CTA-228A9.3	0.3112156	0.999894824701814
TCGA-BRCA	ENSG00000272720.1	POLI	CTA-228A9.3	0.3512088	0.999758156345011	0.000457410670330514
TCGA-BRCA	ENSG00000272720.1	PPP1R3E	CTA-228A9.3	0.3658165	0.999959130139212	0.000544523123852151
TCGA-BRCA	ENSG00000272720.1	SENP7	CTA-228A9.3	0.3032163	0.999052738993955	0.000644919839544008
TCGA-BRCA	ENSG00000272720.1	STRC	CTA-228A9.3	0.4634165	0.999903301158968	0.000178382615953542
TCGA-BRCA	ENSG00000272720.1	TAS2R14	CTA-228A9.3	0.3394364	0.999694810895458	0.000331761405812006
TCGA-BRCA	ENSG00000272720.1	TAS2R5	CTA-228A9.3	0.3388241	0.999794605041505	0.000150573943946616
TCGA-BRCA	ENSG00000272720.1	TBC1D3	CTA-228A9.3	0.3520548	0.999053341821566	0.000623160339172566
TCGA-BRCA	ENSG00000272720.1	ZDHHC11	CTA-228A9.3	0.3699419	0.999492275981074	0.000490314933275761
TCGA-BRCA	ENSG00000272720.1	ZFP14	CTA-228A9.3	0.3138215	0.99986148561408	0.00326068759347571
TCGA-BRCA	ENSG00000272720.1	ZMAT1	CTA-228A9.3	0.4406755	0.99998016587936	0.00347912088057469
TCGA-BRCA	ENSG00000272720.1	ZNF10	CTA-228A9.3	0.3321582	0.999209136016009	0.00057668557608246
TCGA-BRCA	ENSG00000272720.1	ZNF155	CTA-228A9.3	0.3354158	0.99976764699241	0.0000169406725764091
TCGA-BRCA	ENSG00000272720.1	ZNF160	CTA-228A9.3	0.3565325	0.999220216487913	0.0000533182062257725
TCGA-BRCA	ENSG00000272720.1	ZNF302	CTA-228A9.3	0.3543928	0.999484881214078	0.000073602076127254
TCGA-BRCA	ENSG00000272720.1	ZNF418	CTA-228A9.3	0.3086574	0.999342409787275	0.0129026104578205
TCGA-BRCA	ENSG00000272720.1	ZNF546	CTA-228A9.3	0.3105073	0.999319975793189	0.00348873382278405
TCGA-BRCA	ENSG00000272720.1	ZNF548	CTA-228A9.3	0.4059565	0.999998924548664	0.0102169422807429
TCGA-BRCA	ENSG00000272720.1	ZNF587	CTA-228A9.3	0.3357955	1	0.000789364326351132
TCGA-BRCA	ENSG00000272720.1	ZNF594	CTA-228A9.3	0.3133939	0.999995510141468	0.0000171240804742884
TCGA-BRCA	ENSG00000272720.1	ZNF606	CTA-228A9.3	0.3557159	0.999951271810724	0.000869022527649915
TCGA-BRCA	ENSG00000272720.1	ZNF700	CTA-228A9.3	0.3451161	0.999642020890125	0.00193929229134015
TCGA-BRCA	ENSG00000272720.1	ZNF763	CTA-228A9.3	0.3105036	0.999803176620296	0.00203750668738317
TCGA-BRCA	ENSG00000272720.1	ZNF84	CTA-228A9.3	0.3662239	0.999978079177804	0.00180355564710429
TCGA-BRCA	ENSG00000272720.1	ZNF8	CTA-228A9.3	0.3037723	0.99930505325552	0.00763540857279491
TCGA-BRCA	ENSG00000233967.2	ADAM20	RP11-250B2.3	0.3240778	0.999609040781689	0.00168889187240513
TCGA-BRCA	ENSG00000233967.2	BCKDHB	RP11-250B2.3	0.4874054	0.999871763388095	0.000471277423648799
TCGA-BRCA	ENSG00000233967.2	CCDC146	RP11-250B2.3	0.3281099	0.999863612837747	0.00269270177164959
TCGA-BRCA	ENSG00000233967.2	CCDC14	RP11-250B2.3	0.3719716	0.999476348366955	0.000206524301523735
TCGA-BRCA	ENSG00000233967.2	CCNT2	RP11-250B2.3	0.309197	0.999930967862697	0.000869713781034683
TCGA-BRCA	ENSG00000233967.2	CD164	RP11-250B2.3	0.3238157	0.999387005210872	0.000194718397632863
TCGA-BRCA	ENSG00000233967.2	CLK1	RP11-250B2.3	0.3717734	0.999909873371905	0.00022203338935578
TCGA-BRCA	ENSG00000233967.2	EEF1A2	RP11-250B2.3	-0.3006838	0.999824735641582	0.000637231356286722
TCGA-BRCA	ENSG00000233967.2	GABBR1	RP11-250B2.3	0.3102926	0.99998016587936	0.000071072102686243
TCGA-BRCA	ENSG00000233967.2	GINS2	RP11-250B2.3	-0.373609	0.999991415142258	0.000675632283923201
TCGA-BRCA	ENSG00000233967.2	GOLGA8A	RP11-250B2.3	0.321208	0.999509605202721	0.000765524570803088
TCGA-BRCA	ENSG00000233967.2	GOLGA8B	RP11-250B2.3	0.3464558	0.999930967862697	0.000456191068907777
TCGA-BRCA	ENSG00000233967.2	GTF2IRD2P1	RP11-250B2.3	0.3495939	0.999094217906286	0.00111009954886369
TCGA-BRCA	ENSG00000233967.2	GUSBP1	RP11-250B2.3	0.3059176	0.999671268973203	0.000674095883133241
TCGA-BRCA	ENSG00000233967.2	HMGN3	RP11-250B2.3	0.3160053	0.999687289128485	0.000739587149370317
TCGA-BRCA	ENSG00000270084.1	C11orf1	GAS5-AS1	0.3271905	0.999978705102724	0.000412246433637732
TCGA-BRCA	ENSG00000270084.1	CAMLG	GAS5-AS1	0.3494874	0.99982907335477	0.0000950582138083013
TCGA-BRCA	ENSG00000270084.1	FLNA	GAS5-AS1	-0.3687674	0.999342409787275	0.0000435856932355821
TCGA-BRCA	ENSG00000270084.1	GATA3	GAS5-AS1	0.3193471	0.99995102400637
TCGA-BRCA	ENSG00000270084.1	GTF2IRD2P1	GAS5-AS1	0.3239276	0.999856793174134
TCGA-BRCA	ENSG00000270084.1	HLA-C	GAS5-AS1	-0.3050349	0.999722579281887	0.000128555604837701
TCGA-BRCA	ENSG00000270084.1	IKZF3	GAS5-AS1	-0.3214696	0.999972770878196	0.000526168190873099
TCGA-BRCA	ENSG00000270084.1	PARP14	GAS5-AS1	-0.3086207	0.999712550024255	0.00154587502909023
TCGA-BRCA	ENSG00000270084.1	POLI	GAS5-AS1	0.3037668	0.999133799416742	0.000442634706219488
TCGA-BRCA	ENSG00000270084.1	RBM34	GAS5-AS1	0.308518	0.999671386887793	0.000168669698751977
TCGA-BRCA	ENSG00000270084.1	RC3H2	GAS5-AS1	-0.3157925	0.99927215436638	0.000633251873221197
TCGA-BRCA	ENSG00000270084.1	SNRPE	GAS5-AS1	0.3758309	0.999150742946594	0.000328390531128095
TCGA-BRCA	ENSG00000270084.1	SPRED3	GAS5-AS1	-0.322756	0.999671268973203	0.000731030739920249
TCGA-BRCA	ENSG00000270084.1	SRP54	GAS5-AS1	-0.301961	0.99912598091924	0.00664803924697215
TCGA-BRCA	ENSG00000270084.1	TRMT5	GAS5-AS1	0.3051413	0.99994354800767	0.00552301985066355
TCGA-BRCA	ENSG00000270084.1	USP21	GAS5-AS1	0.3060681	0.999921999696547	0.00463725643465832
TCGA-BRCA	ENSG00000270084.1	ZNF763	GAS5-AS1	0.3090704	0.999184777382994	0.00104509378155875
TCGA-BRCA	ENSG00000270084.1	ZNHIT3	GAS5-AS1	0.3957127	0.99952202657988	0.00262156966551061
TCGA-BRCA	ENSG00000250410.1	ADAM20	RP11-714G18.1	0.3088396	0.999818911657586	0.0000121774595141662
TCGA-BRCA	ENSG00000250410.1	KLHDC1	RP11-714G18.1	0.3221191	0.999736916493308	0.000695111028862621
TCGA-BRCA	ENSG00000250410.1	SNX25	RP11-714G18.1	0.5094494	0.999018942457179	0.000948571938711654
TCGA-BRCA	ENSG00000250410.1	ZNF563	RP11-714G18.1	0.3006199	0.999915575392316	0.000669725222619224
TCGA-BRCA	ENSG00000250410.1	ZNF763	RP11-714G18.1	0.3412106	0.99967513736215	0.00513785641924421
TCGA-BRCA	ENSG00000248429.1	ADAT1	RP11-597D13.9	0.3119956	0.999435202785888	0.0137026340387861
TCGA-BRCA	ENSG00000248429.1	ADD1	RP11-597D13.9	0.3041302	0.999093201386252	0.00143540581335041
TCGA-BRCA	ENSG00000248429.1	ARHGAP12	RP11-597D13.9	0.3245387	0.999650611868941	0.000164661514426267
TCGA-BRCA	ENSG00000248429.1	CASP14	RP11-597D13.9	-0.3304361	0.99998240000999	0.000464262811152096
TCGA-BRCA	ENSG00000248429.1	ELMOD2	RP11-597D13.9	0.3118671	0.999998692289938	0.00415279620963712
TCGA-BRCA	ENSG00000248429.1	FTH1	RP11-597D13.9	-0.3086886	0.999845053145749	0.00529670609264929
TCGA-BRCA	ENSG00000248429.1	FTL	RP11-597D13.9	-0.3192223	0.999998692289938	0.000217004405866665
TCGA-BRCA	ENSG00000248429.1	GBP2	RP11-597D13.9	-0.3451382	0.999206438807375	0.00131716012525255
TCGA-BRCA	ENSG00000248429.1	GTF3C6	RP11-597D13.9	-0.372612	0.999862009486191	0.000104252364170842
TCGA-BRCA	ENSG00000248429.1	LONRF2	RP11-597D13.9	0.3029502	0.999937850103436	0.000156080322237499
TCGA-BRCA	ENSG00000248429.1	MAFB	RP11-597D13.9	-0.3238854	0.99969698571444	0.00218035276437221
TCGA-BRCA	ENSG00000248429.1	MARVELD2	RP11-597D13.9	0.3628069	0.999934445824333	0.016447081786658
TCGA-BRCA	ENSG00000248429.1	MGST3	RP11-597D13.9	-0.3075105	0.999119925678178	0.00239659156806568
TCGA-BRCA	ENSG00000248429.1	MSL3	RP11-597D13.9	-0.3187012	0.999978827597832	0.0342506941253026
TCGA-BRCA	ENSG00000248429.1	NCOA2	RP11-597D13.9	0.3338612	0.999994408520478	0.0170229405105767
TCGA-BRCA	ENSG00000248429.1	NRIP1	RP11-597D13.9	0.3656765	0.999313511914211	0.00121699311366749
TCGA-BRCA	ENSG00000248429.1	NTAN1	RP11-597D13.9	-0.3006562	0.999222187072726	0.000596755427145475
TCGA-BRCA	ENSG00000248429.1	PPP1R14B	RP11-597D13.9	-0.3184351	0.999270715820085	0.000396277160329496
TCGA-BRCA	ENSG00000248429.1	PRKX	RP11-597D13.9	-0.318224	0.999840765517663	0.000328775585123683
TCGA-BRCA	ENSG00000248429.1	PTGR2	RP11-597D13.9	0.30293	0.999396901604886	0.00101163901463158
TCGA-BRCA	ENSG00000248429.1	PTPN2	RP11-597D13.9	-0.3293707	0.999275838930378	0.00469344895044584
TCGA-BRCA	ENSG00000248429.1	RARRES1	RP11-597D13.9	-0.3650971	0.999222187072727	0.000832863827411345
TCGA-BRCA	ENSG00000248429.1	RBM38	RP11-597D13.9	-0.3077509	0.999357260376476	0.0000425662517010835
TCGA-BRCA	ENSG00000248429.1	SERINC3	RP11-597D13.9	0.3159888	0.999222187072727	0.000709275146595383
TCGA-BRCA	ENSG00000248429.1	SLC19A2	RP11-597D13.9	0.3662129	0.999111660776802	0.00114731456190616
TCGA-BRCA	ENSG00000248429.1	STK38	RP11-597D13.9	-0.3467347	0.999681744906544	0.000136445308123204
TCGA-BRCA	ENSG00000248429.1	SYTL2	RP11-597D13.9	0.3068645	0.999465402854693	0.000338554461004474
TCGA-BRCA	ENSG00000248429.1	THSD4	RP11-597D13.9	0.3496306	0.999998692289938	0.000122124253342459
TCGA-BRCA	ENSG00000248429.1	TNNI3K	RP11-597D13.9	0.3181627	0.999992664573592	0.000765020522824815
TCGA-BRCA	ENSG00000248429.1	TOX3	RP11-597D13.9	0.345652	0.999998951939945	0.000299076165015547
TCGA-BRCA	ENSG00000248429.1	ZNF587	RP11-597D13.9	0.362216	0.999433850695762	0.000318136162121676
TCGA-BRCA	ENSG00000248429.1	ZNF664	RP11-597D13.9	0.3166054	0.999435202785888	0.000760250386266326
TCGA-BRCA	ENSG00000248429.1	ZNF844	RP11-597D13.9	0.3009902	0.999912336529375	0.000320734020560431
TCGA-BRCA	ENSG00000225860.2	RSAD1	RP11-1018N14.2	0.3110188	0.999544559790711	0.000106973783682237
TCGA-BRCA	ENSG00000248175.1	AMN1	CTC-428G20.3	0.4173509	0.999496622207731	0.00492705499860004
TCGA-BRCA	ENSG00000248175.1	ATG2A	CTC-428G20.3	-0.3332024	0.999938868331507	0.000161509833645847
TCGA-BRCA	ENSG00000248175.1	B3GALNT1	CTC-428G20.3	0.3140564	0.999951342266578	0.00034585556432378
TCGA-BRCA	ENSG00000248175.1	BBS10	CTC-428G20.3	0.3175267	0.999834808149177	0.0000499515885133286
TCGA-BRCA	ENSG00000248175.1	C18orf32	CTC-428G20.3	0.3623426	0.999677521255195	0.000308257875575434
TCGA-BRCA	ENSG00000248175.1	C5orf15	CTC-428G20.3	0.4384898	0.999245093968861	0.00345782552128711
TCGA-BRCA	ENSG00000248175.1	C5orf24	CTC-428G20.3	0.4706103	0.99971642560666	0.00226446824711973
TCGA-BRCA	ENSG00000248175.1	CAMLG	CTC-428G20.3	0.4599591	0.999810683745503	0.000574861124821488
TCGA-BRCA	ENSG00000248175.1	CCDC7	CTC-428G20.3	0.3313141	0.999810683745503	0.00129765796781686
TCGA-BRCA	ENSG00000248175.1	CCDC91	CTC-428G20.3	0.4421399	0.999939536852233	0.00403824246134333
TCGA-BRCA	ENSG00000248175.1	CCT6B	CTC-428G20.3	0.3662019	0.999404783093816	0.000134870975494616
TCGA-BRCA	ENSG00000248175.1	CD99	CTC-428G20.3	-0.3044128	0.999990456707412	0.0000716050404132543
TCGA-BRCA	ENSG00000248175.1	CDC27	CTC-428G20.3	0.3379022	0.999506953800541	0.000431098996603007
TCGA-BRCA	ENSG00000248175.1	CGGBP1	CTC-428G20.3	0.3367167	0.999906018159785	0.00053309811171834
TCGA-BRCA	ENSG00000248175.1	CLEC7A	CTC-428G20.3	-0.3591109	0.999864055537554	0.0162346568209491
TCGA-BRCA	ENSG00000248175.1	COMMD10	CTC-428G20.3	0.3315288	0.999224575983772	0.0242653986565009
TCGA-BRCA	ENSG00000248175.1	CREBL2	CTC-428G20.3	0.3016436	0.999960146924987	0.00301161998491617
TCGA-BRCA	ENSG00000248175.1	DHFR	CTC-428G20.3	0.3713696	0.999279929723787	0.00124040527378578
TCGA-BRCA	ENSG00000248175.1	DRAP1	CTC-428G20.3	-0.3391391	0.999594176499802	0.0127066970482079
TCGA-BRCA	ENSG00000248175.1	DSE	CTC-428G20.3	-0.3165651	0.999819761274185	0.00093483860371151
TCGA-BRCA	ENSG00000248175.1	DZIP3	CTC-428G20.3	0.3060662	0.999810683745503	0.00242068587719171
TCGA-BRCA	ENSG00000248175.1	EID1	CTC-428G20.3	0.3053303	0.999506085598785	0.000971415143656556
TCGA-BRCA	ENSG00000248175.1	EIF1AX	CTC-428G20.3	0.3133481	0.9992322693629	0.0022285686647949
TCGA-BRCA	ENSG00000248175.1	FAM13B	CTC-428G20.3	0.3034512	0.999570999087764	0.00105228828679484
TCGA-BRCA	ENSG00000248175.1	FAM89B	CTC-428G20.3	-0.3389556	0.999973213816279	0.00035784724154258
TCGA-BRCA	ENSG00000248175.1	FBXL5	CTC-428G20.3	0.3127315	0.999594176499802	0.00015902824419535
TCGA-BRCA	ENSG00000248175.1	FLNA	CTC-428G20.3	-0.4255338	0.999204022151827	0.000547817096775519
TCGA-BRCA	ENSG00000248175.1	FOXA1	CTC-428G20.3	0.3256233	0.999420060548804	0.00163068712251373
TCGA-BRCA	ENSG00000248175.1	FTH1	CTC-428G20.3	-0.3597679	0.999242806663301	0.00167262015674243
TCGA-BRCA	ENSG00000248175.1	FTL	CTC-428G20.3	-0.3639869	0.999981802445895	0.000317927145437088
TCGA-BRCA	ENSG00000248175.1	GGNBP2	CTC-428G20.3	0.35331	0.999895022602566	0.000406013581942166
TCGA-BRCA	ENSG00000248175.1	GIN1	CTC-428G20.3	0.5654722	0.999420060548804	0.00218874710967726
TCGA-BRCA	ENSG00000248175.1	HCLS1	CTC-428G20.3	-0.3843147	0.999783694059912	0.00053238963164474
TCGA-BRCA	ENSG00000248175.1	HDHD2	CTC-428G20.3	0.3945988	0.999810683745503	0.00110108272123713
TCGA-BRCA	ENSG00000248175.1	HLA-B	CTC-428G20.3	-0.3276126	0.999914785772857	0.002046332360605
TCGA-BRCA	ENSG00000248175.1	HLA-C	CTC-428G20.3	-0.3335786	0.999626852614036	0.000400207715942042
TCGA-BRCA	ENSG00000248175.1	HLA-DRB1	CTC-428G20.3	-0.4002933	0.999582862526971	0.000274879433340678
TCGA-BRCA	ENSG00000248175.1	ICA1L	CTC-428G20.3	0.3992931	0.999752408493416	0.000337262850044583
TCGA-BRCA	ENSG00000248175.1	IER3IP1	CTC-428G20.3	0.3365479	0.999989452957957	0.000092941520359608
TCGA-BRCA	ENSG00000248175.1	IMPA2	CTC-428G20.3	0.3658183	0.999810683745503	0.000108618780283112
TCGA-BRCA	ENSG00000248175.1	INCENP	CTC-428G20.3	-0.3197637	0.999881828703901	0.00280666629895534
TCGA-BRCA	ENSG00000248175.1	ISY1	CTC-428G20.3	-0.3153062	0.999057467522842	0.00621031410249489
TCGA-BRCA	ENSG00000248175.1	LRRC26	CTC-428G20.3	-0.3127784	0.999810683745503	0.00074359768613429
TCGA-BRCA	ENSG00000248175.1	LRRC37A	CTC-428G20.3	0.3109771	0.999943353577813	0.000519668912856852
TCGA-BRCA	ENSG00000248175.1	MAFB	CTC-428G20.3	-0.3164017	0.999977513621678	0.00147631554561282
TCGA-BRCA	ENSG00000248175.1	MAN2B1	CTC-428G20.3	-0.3832522	0.999606154838828	0.000313234258372608
TCGA-BRCA	ENSG00000248175.1	MARVELD2	CTC-428G20.3	0.3044697	0.999732343439217	0.00618597176463766
TCGA-BRCA	ENSG00000248175.1	MED7	CTC-428G20.3	0.3243204	0.999647473577394	0.000871735020032215
TCGA-BRCA	ENSG00000248175.1	NBR1	CTC-428G20.3	0.378	0.999941557583847	0.00120729847615015
TCGA-BRCA	ENSG00000248175.1	NBR2	CTC-428G20.3	0.4309364	0.999977322458981	0.00102797721606344
TCGA-BRCA	ENSG00000248175.1	NEK6	CTC-428G20.3	-0.4059987	0.999700468012001	0.0183838886345311
TCGA-BRCA	ENSG00000248175.1	OCIAD1	CTC-428G20.3	0.3500362	0.99945335774685	0.00195635180381664
TCGA-BRCA	ENSG00000248175.1	P2RY10	CTC-428G20.3	-0.3206415	0.999801882117917	0.0000544676345188766
TCGA-BRCA	ENSG00000248175.1	PACRGL	CTC-428G20.3	0.3101971	0.999732343439217
TCGA-BRCA	ENSG00000248175.1	POLI	CTC-428G20.3	0.4074393	0.99991105907747	0.000853588926648479
TCGA-BRCA	ENSG00000248175.1	PPP1R14B	CTC-428G20.3	-0.3404531	0.999652676464606	0.000454212688497585
TCGA-BRCA	ENSG00000248175.1	PPP2CA	CTC-428G20.3	0.3923324	0.999089867758279	0.000522990301185641
TCGA-BRCA	ENSG00000248175.1	RELL1	CTC-428G20.3	0.3815326	0.999893196624709	0.00414032509782753
TCGA-BRCA	ENSG00000248175.1	RELT	CTC-428G20.3	-0.4077017	0.999999059662089	0.00488144078892565
TCGA-BRCA	ENSG00000248175.1	RERG	CTC-428G20.3	0.3551066	0.999893196624709	0.0000408443737657597
TCGA-BRCA	ENSG00000248175.1	RNF217	CTC-428G20.3	-0.33156	0.999555276423311	0.000295853839563792
TCGA-BRCA	ENSG00000248175.1	RPRD1A	CTC-428G20.3	0.3154988	0.99946063454069	0.0000611843663860334
TCGA-BRCA	ENSG00000248175.1	SEPSECS	CTC-428G20.3	0.3132471	0.999625145018216	0.000204853981038371
TCGA-BRCA	ENSG00000248175.1	SERPINH1	CTC-428G20.3	-0.3415927	0.999982359750311	0.00231145975810601
TCGA-BRCA	ENSG00000248175.1	SKP1	CTC-428G20.3	0.4198668	0.999720572053423	0.00272536203637594
TCGA-BRCA	ENSG00000248175.1	SLC35A5	CTC-428G20.3	0.3282751	0.99993300547882	0.00486378193305217
TCGA-BRCA	ENSG00000248175.1	SMAD4	CTC-428G20.3	0.3637391	0.99990136399192
TCGA-BRCA	ENSG00000248175.1	SMAD5	CTC-428G20.3	0.4334744	0.999996781813701	0.000102946637266217
TCGA-BRCA	ENSG00000248175.1	TFDP2	CTC-428G20.3	-0.3087565	0.99991831566542
TCGA-BRCA	ENSG00000248175.1	TMEM128	CTC-428G20.3	0.3988508	0.999925944568251	0.00108833890608364
TCGA-BRCA	ENSG00000248175.1	TNFSF15	CTC-428G20.3	-0.3667561	0.999080990679787	0.000344107031740046
TCGA-BRCA	ENSG00000248175.1	TTYH3	CTC-428G20.3	-0.3112138	0.999616851164913	0.0298133004113952
TCGA-BRCA	ENSG00000248175.1	UBE2B	CTC-428G20.3	0.4256806	0.999249097154591	0.016721175207744
TCGA-BRCA	ENSG00000248175.1	ZFP14	CTC-428G20.3	0.3090759	0.999951119422622	0.00111038068943344
TCGA-BRCA	ENSG00000248175.1	ZNF24	CTC-428G20.3	0.4001685	0.999019197639928	0.00264279771475814
TCGA-BRCA	ENSG00000248175.1	ZNF84	CTC-428G20.3	0.336034	0.999996660509314	0.00269322559269439
TCGA-BRCA	ENSG00000248175.1	ZSWIM6	CTC-428G20.3	0.3487571	0.999669141881567	0.00100928924309741
TCGA-BRCA	ENSG00000261799.1	ADIPOR2	RP11-283I3.6	0.3647173	0.999801882117917	0.013735012717202
TCGA-BRCA	ENSG00000261799.1	AFF3	RP11-283I3.6	0.312904	0.999916943747022	0.0158297918431389
TCGA-BRCA	ENSG00000261799.1	AFF4	RP11-283I3.6	0.3339952	0.999852038479816	0.00112704621322462
TCGA-BRCA	ENSG00000261799.1	AMN1	RP11-283I3.6	0.3602047	0.999993474550593	0.0021664489050974
TCGA-BRCA	ENSG00000261799.1	B3GALNT1	RP11-283I3.6	0.3170183	0.999941557583847	0.000195529577359918
TCGA-BRCA	ENSG00000261799.1	BBS10	RP11-283I3.6	0.4164241	0.999758869537535	0.00117503248765678
TCGA-BRCA	ENSG00000261799.1	BCAR1	RP11-283I3.6	-0.3000727	0.999817175085422	0.00129062348045258
TCGA-BRCA	ENSG00000261799.1	C12orf76	RP11-283I3.6	0.3373003	0.999700468012001	0.0025334724796433
TCGA-BRCA	ENSG00000261799.1	C5orf24	RP11-283I3.6	0.3500637	0.999969496889311	0.00230278382818683
TCGA-BRCA	ENSG00000261799.1	C8orf37	RP11-283I3.6	0.3114872	0.999801882117917	0.00464983471697503
TCGA-BRCA	ENSG00000261799.1	CCDC7	RP11-283I3.6	0.3065434	0.999794098693089	0.00775675669299936
TCGA-BRCA	ENSG00000261799.1	CCDC91	RP11-283I3.6	0.4372254	0.999807901452338	0.00102658679254798
TCGA-BRCA	ENSG00000261799.1	CCNG2	RP11-283I3.6	0.3023226	0.99999412293158	0.000247610311112185
TCGA-BRCA	ENSG00000261799.1	CCNI	RP11-283I3.6	0.3023244	0.999678676366528	0.000705118855483168
TCGA-BRCA	ENSG00000261799.1	CCNT2	RP11-283I3.6	0.3110156	0.999524954142002	0.0000491068998339637
TCGA-BRCA	ENSG00000261799.1	CD99	RP11-283I3.6	-0.3207143	0.999140554899417	0.000254316599991877
TCGA-BRCA	ENSG00000261799.1	CGGBP1	RP11-283I3.6	0.4055931	0.999908745191442	0.000226743285986865
TCGA-BRCA	ENSG00000261799.1	CREBL2	RP11-283I3.6	0.4126052	0.999994295157897	0.00156444668866341
TCGA-BRCA	ENSG00000261799.1	DCAF16	RP11-283I3.6	0.4186079	0.999999317962094	0.0000782130563415696
TCGA-BRCA	ENSG00000261799.1	DCP1B	RP11-283I3.6	0.3923251	0.999864416331332	0.0000798388626648776
TCGA-BRCA	ENSG00000261799.1	DDX52	RP11-283I3.6	0.3928389	0.999999669843106	0.00103638397477908
TCGA-BRCA	ENSG00000261799.1	DHX40	RP11-283I3.6	0.3019335	0.999893196624709	0.000104144243758173
TCGA-BRCA	ENSG00000261799.1	DPY19L4	RP11-283I3.6	0.3093071	0.99987802047874	0.000189211970838517
TCGA-BRCA	ENSG00000261799.1	DRAP1	RP11-283I3.6	-0.3253425	0.999113036188863	0.0000903653966383288
TCGA-BRCA	ENSG00000261799.1	DZIP3	RP11-283I3.6	0.3227146	0.999992783257202	0.000186217739642176
TCGA-BRCA	ENSG00000261799.1	FAM161A	RP11-283I3.6	0.3665909	0.999997963999054	0.00594637508472707
TCGA-BRCA	ENSG00000261799.1	FBXL14	RP11-283I3.6	0.3483717	0.999918559420279	0.000883438020436613
TCGA-BRCA	ENSG00000261799.1	FBXL5	RP11-283I3.6	0.3227201	0.999700468012001	0.000100518716899148
TCGA-BRCA	ENSG00000261799.1	FBXO21	RP11-283I3.6	0.3458484	0.999999900000875	0.00034965119790345
TCGA-BRCA	ENSG00000261799.1	FLNA	RP11-283I3.6	-0.3949548	0.999017923404682	0.019431988589007
TCGA-BRCA	ENSG00000261799.1	FOXA1	RP11-283I3.6	0.3557012	0.999489541551154	0.0290605848711734
TCGA-BRCA	ENSG00000261799.1	FTH1	RP11-283I3.6	-0.318224	0.999995525636981	0.00110342652012899
TCGA-BRCA	ENSG00000261799.1	FTL	RP11-283I3.6	-0.3095328	0.999872759036169	0.00524968539313252
TCGA-BRCA	ENSG00000261799.1	GDPD1	RP11-283I3.6	0.3795727	0.999988030474412	0.0057836237478934
TCGA-BRCA	ENSG00000261799.1	GGNBP2	RP11-283I3.6	0.4365207	0.999592958851036	0.00240575340953739
TCGA-BRCA	ENSG00000261799.1	GIN1	RP11-283I3.6	0.3667708	0.999576260815261	0.00549380471237974
TCGA-BRCA	ENSG00000261799.1	GPX1	RP11-283I3.6	-0.3465145	0.999801882117917	0.00378354356774031
TCGA-BRCA	ENSG00000261799.1	GUF1	RP11-283I3.6	0.4258054	0.999309520435102	0.0015115832659644
TCGA-BRCA	ENSG00000261799.1	HDHD2	RP11-283I3.6	0.3082592	0.999427345397778	0.00212016325225798
TCGA-BRCA	ENSG00000261799.1	ICA1L	RP11-283I3.6	0.5187019	0.999991763573374	0.00823836039279026
TCGA-BRCA	ENSG00000261799.1	IMPACT	RP11-283I3.6	0.3000433	0.999879906927436	0.0141573530607249
TCGA-BRCA	ENSG00000261799.1	IREB2	RP11-283I3.6	0.3587788	0.999638968616918	0.00827310293369201
TCGA-BRCA	ENSG00000261799.1	KIF27	RP11-283I3.6	0.3102357	0.999946778815492	0.00268573920312954
TCGA-BRCA	ENSG00000261799.1	KLHDC1	RP11-283I3.6	0.3320078	0.999992718042069	0.00138739416313027
TCGA-BRCA	ENSG00000261799.1	KLHL23	RP11-283I3.6	0.3327418	0.999979725962592	0.0000913517177720174
TCGA-BRCA	ENSG00000261799.1	LONRF2	RP11-283I3.6	0.3104137	0.999991114823963	0.000754768199271788
TCGA-BRCA	ENSG00000261799.1	MED13L	RP11-283I3.6	0.3726084	0.99983447531869	0.000266415797335909
TCGA-BRCA	ENSG00000261799.1	MEX3C	RP11-283I3.6	0.352119	0.999375845148805	0.0000930282402614349
TCGA-BRCA	ENSG00000261799.1	NAAA	RP11-283I3.6	-0.3225366	0.999382301136536	0.000381511240523667
TCGA-BRCA	ENSG00000261799.1	NBR1	RP11-283I3.6	0.369518	0.999900535532767	0.0000828524214648616
TCGA-BRCA	ENSG00000261799.1	NF1	RP11-283I3.6	0.3863847	0.999068567889109	0.0000493099044983014
TCGA-BRCA	ENSG00000261799.1	ORAI1	RP11-283I3.6	-0.30313	0.999796806714922	0.000346587973418139
TCGA-BRCA	ENSG00000261799.1	PACRGL	RP11-283I3.6	0.381039	0.999978871719381	0.00148272242830805
TCGA-BRCA	ENSG00000261799.1	PDLIM3	RP11-283I3.6	0.3621262	0.999811010482757	0.0000356818274351507
TCGA-BRCA	ENSG00000261799.1	PHF10	RP11-283I3.6	0.3555342	0.999539930395953	0.000956428324671397
TCGA-BRCA	ENSG00000261799.1	PIP4K2B	RP11-283I3.6	0.4116986	0.999286854337392	0.00393521794458582
TCGA-BRCA	ENSG00000261799.1	POLI	RP11-283I3.6	0.4288168	0.999824400883123	0.00644911832615135
TCGA-BRCA	ENSG00000261799.1	PPP1R14B	RP11-283I3.6	-0.4202174	0.999995785329636	0.000117043545417196
TCGA-BRCA	ENSG00000261799.1	PSCA	RP11-283I3.6	-0.3119136	0.999958630835226	0.00468946707299231
TCGA-BRCA	ENSG00000261799.1	RAB2B	RP11-283I3.6	0.3429415	0.999986587200703	0.000147129832988854
TCGA-BRCA	ENSG00000261799.1	RALGPS1	RP11-283I3.6	0.3792699	0.999998102042424	0.000388355508790083
TCGA-BRCA	ENSG00000261799.1	RELT	RP11-283I3.6	-0.3294055	0.999513762677343	0.00216697929704678
TCGA-BRCA	ENSG00000261799.1	RERG	RP11-283I3.6	0.3357001	0.999910059366632	0.0133307453250934
TCGA-BRCA	ENSG00000261799.1	RFC1	RP11-283I3.6	0.3433122	0.99997759780786	0.00223113076118639
TCGA-BRCA	ENSG00000261799.1	RFFL	RP11-283I3.6	0.3252361	0.999375845148805	0.0195176084086127
TCGA-BRCA	ENSG00000261799.1	RHOT1	RP11-283I3.6	0.359834	0.999069413160987	0.00106658372843526
TCGA-BRCA	ENSG00000261799.1	RPGR	RP11-283I3.6	0.3420827	0.999932593189838	0.00672091937916568
TCGA-BRCA	ENSG00000261799.1	RPRD1A	RP11-283I3.6	0.3135518	0.999375845148805	0.000577786015462807
TCGA-BRCA	ENSG00000261799.1	SENP7	RP11-283I3.6	0.3447913	0.999834672623553	0.000334735267922072
TCGA-BRCA	ENSG00000261799.1	SEPSECS	RP11-283I3.6	0.4482876	0.999995077226017	0.000479066374119521
TCGA-BRCA	ENSG00000261799.1	SERPINH1	RP11-283I3.6	-0.3994124	0.999650299223996	0.00156774492195619
TCGA-BRCA	ENSG00000225880.4	AKAP8L	LINC00115	0.4213973	0.999563929185619	0.00133303462537007
TCGA-BRCA	ENSG00000225880.4	ANKRD36	LINC00115	0.3584723	0.999963976708585	0.000954024137703304
TCGA-BRCA	ENSG00000225880.4	ARL16	LINC00115	0.3691491	0.999836789935308	0.00479379943271648
TCGA-BRCA	ENSG00000225880.4	CLK1	LINC00115	0.314172	0.999811010482757	0.0252525341015889
TCGA-BRCA	ENSG00000225880.4	CXXC1	LINC00115	0.3497187	0.999992581688998	0.0310148847632412
TCGA-BRCA	ENSG00000225880.4	ERGIC2	LINC00115	-0.3836063	0.999528169733835	0.0213670846369866
TCGA-BRCA	ENSG00000225880.4	FAM110B	LINC00115	0.3057249	0.999968470641196	0.000353567841197252
TCGA-BRCA	ENSG00000225880.4	FAM193B	LINC00115	0.3252563	0.999375845148805	0.000484554728177215
TCGA-BRCA	ENSG00000225880.4	GABBR1	LINC00115	0.3286678	0.999998102042424	0.00414356096991775
TCGA-BRCA	ENSG00000225880.4	GALNT3	LINC00115	-0.3146272	0.999365923211429	0.0108996510721661
TCGA-BRCA	ENSG00000225880.4	GOLGA8A	LINC00115	0.3204776	0.999513762677343	0.000771294673951036
TCGA-BRCA	ENSG00000225880.4	GOLGA8B	LINC00115	0.3665763	0.999998102042424	0.00215441637745125
TCGA-BRCA	ENSG00000225880.4	GPX8	LINC00115	-0.3247314	0.999904832505325	0.00253555718626908
TCGA-BRCA	ENSG00000225880.4	HDAC6	LINC00115	0.3596798	0.999367536262282
TCGA-BRCA	ENSG00000225880.4	KDELR3	LINC00115	-0.417494	0.999443660343542	0.00173970638737567
TCGA-BRCA	ENSG00000225880.4	KIAA0895L	LINC00115	0.3608139	0.9999126039647	0.0023825795548461
TCGA-BRCA	ENSG00000225880.4	KIFAP3	LINC00115	-0.3269575	0.999622285161219	0.00500967733285451
TCGA-BRCA	ENSG00000225880.4	LDB1	LINC00115	0.3806004	0.999646898928361	0.00105428875700953
TCGA-BRCA	ENSG00000225880.4	MORF4L1	LINC00115	-0.3696905	0.999924229319035	0.00352152492871198
TCGA-BRCA	ENSG00000225880.4	NISCH	LINC00115	0.3730947	0.9999126039647	0.00252609888970696
TCGA-BRCA	ENSG00000225880.4	NPEPL1	LINC00115	0.3536826	0.999622285161219	0.00463603411234924
TCGA-BRCA	ENSG00000225880.4	PPP1R3E	LINC00115	0.3316848	0.999205630709127	0.000568713164959092
TCGA-BRCA	ENSG00000225880.4	RALGDS	LINC00115	0.3058809	0.999482619842253	0.00050894627346314
TCGA-BRCA	ENSG00000225880.4	SLC25A45	LINC00115	0.3248379	0.999617188199823	0.000110721676468871
TCGA-BRCA	ENSG00000225880.4	TAS2R5	LINC00115	0.3947097	0.999910143175588	0.000249411802833757
TCGA-BRCA	ENSG00000225880.4	TBC1D3	LINC00115	0.3035246	0.999691379608068	0.00265794390430621
TCGA-BRCA	ENSG00000225880.4	TJAP1	LINC00115	0.3044531	0.999235304374594	0.00280109950885015
TCGA-BRCA	ENSG00000225880.4	YPEL1	LINC00115	0.3421304	0.9999126039647	0.0134823665613801
TCGA-BRCA	ENSG00000225880.4	ZNF397	LINC00115	0.3108413	0.999622285161219	0.0243633734339636
TCGA-BRCA	ENSG00000225880.4	ZNF512B	LINC00115	0.3062497	0.999998748985897	0.00150296451711335
TCGA-BRCA	ENSG00000225880.4	ZXDC	LINC00115	0.3255426	0.999919569621217	0.00191512800866612
TCGA-BRCA	ENSG00000267886.1	FAM168A	CTD-2291D10.4	0.3227812	0.999231101059275	0.000246943830783723
TCGA-BRCA	ENSG00000267886.1	FANCD2	CTD-2291D10.4	0.304873	0.999688706901712	0.000112015770607218
TCGA-BRCA	ENSG00000267886.1	KNTC1	CTD-2291D10.4	0.3226308	0.9999126039647	0.00679415639271672
TCGA-BRCA	ENSG00000267886.1	POLA1	CTD-2291D10.4	0.3101215	0.999622285161219	0.00470036133683825
TCGA-BRCA	ENSG00000267886.1	SOCS7	CTD-2291D10.4	0.3057731	0.999715681634626	0.000440616305639849
TCGA-BRCA	ENSG00000267886.1	TOPBP1	CTD-2291D10.4	0.3173125	0.999273839927083	0.000695292575182199
TCGA-BRCA	ENSG00000267886.1	TTK	CTD-2291D10.4	0.3034415	0.9999126039647	0.0266287139733372
TCGA-BRCA	ENSG00000267886.1	WDHD1	CTD-2291D10.4	0.3603017	0.999622285161219	0.0440789610420613
TCGA-BRCA	ENSG00000267886.1	XRCC2	CTD-2291D10.4	0.3003218	0.999721191025193	0.000260281602870809
TCGA-BRCA	ENSG00000267886.1	ZC3HAV1L	CTD-2291D10.4	0.3045665	0.9999126039647	0.000243028952761748
TCGA-BRCA	ENSG00000267886.1	ZNF100	CTD-2291D10.4	0.3007586	0.999622285161219	0.000249356907868593
TCGA-BRCA	ENSG00000267886.1	ZNF28	CTD-2291D10.4	0.3254661	0.999981435715362	0.00768185541715439
TCGA-BRCA	ENSG00000267886.1	ZNF492	CTD-2291D10.4	0.3366037	0.999792777256814	0.00410771382596956
TCGA-BRCA	ENSG00000267886.1	ZNF611	CTD-2291D10.4	0.3278251	0.999499914604829	0.0295805789901789
TCGA-BRCA	ENSG00000267886.1	ZNF675	CTD-2291D10.4	0.4029524	0.999231101059275	0.000132339012181923
TCGA-BRCA	ENSG00000267886.1	ZNF681	CTD-2291D10.4	0.4464683	0.999688706901711	0.000750098449734908
TCGA-BRCA	ENSG00000267886.1	ZNF727	CTD-2291D10.4	0.3347437	0.999326195779709	0.000909156087678366
TCGA-BRCA	ENSG00000267886.1	ZNF738	CTD-2291D10.4	0.319812	0.999668846190254	0.000215025515829325
TCGA-BRCA	ENSG00000267886.1	ZNF845	CTD-2291D10.4	0.3089029	0.999518596584948	0.000462415916644263
TCGA-BRCA	ENSG00000267886.1	ZNF93	CTD-2291D10.4	0.309681	0.999940672184101	0.00365571302589045
TCGA-BRCA	ENSG00000267886.1	ZNF98	CTD-2291D10.4	0.4483642	0.999582329650239	0.00157448335126187
TCGA-BRCA	ENSG00000224848.1	ADIPOR2	RP11-535M15.1	-0.3434009	0.999960009627296	0.00260783872014764
TCGA-BRCA	ENSG00000224848.1	CNST	RP11-535M15.1	-0.3138055	0.999940672184101	0.00441149438055299
TCGA-BRCA	ENSG00000224848.1	ZNF415	RP11-535M15.1	0.3364191	0.999295697062403	0.000280005828043342
TCGA-BRCA	ENSG00000266371.1	ANAPC4	RP11-142O6.1	0.3108631	0.999600043765218	0.000421248801892733
TCGA-BRCA	ENSG00000266371.1	GOLGA8A	RP11-142O6.1	0.4085562	0.999985073327279	0.000332881718263088
TCGA-BRCA	ENSG00000266371.1	GOLGA8B	RP11-142O6.1	0.3356146	0.999810683745503	0.000819028012477566
TCGA-BRCA	ENSG00000254632.1	PTENP1	RP11-21L23.4	-0.3261263	0.999156483592121	0.0143548242235699
TCGA-BRCA	ENSG00000254632.1	PTEN	RP11-21L23.4	-0.3091823	0.999763322291666	0.0158805039645194
TCGA-BRCA	ENSG00000254632.1	TSKU	RP11-21L23.4	0.6526382	0.999746504215794	0.000905139665295616
